# Supplementary material for: Tissue-specific transcriptome analyses provide new insights into GPCR signalling in adult Schistosoma mansoni
Source: PLoS Pathog. 2018 Jan 18;14(1):e1006718. doi: 10.1371/journal.ppat.1006718 (PMC5773224; doi:10.1371/journal.ppat.1006718)
Supplement: S1 Table — GPCR, G protein–coupled receptor. (XLSX) [file ppat.1006718.s001.xlsx]

## Sheet: overview
Gene ID	Class	Sub class	GeneDB - Annotation	Deorphanization	Chromosome	TMHs	Included in phylogeny	Sequence
Smp_041880	A	PROF	peptide (allatostatin:somatostatin)		4	7	Yes	MLHNTTTIDYSQLVGGFRAYLCPIIAMIGVIGNSFIILIFLKEKPLSRFSIYSIFLAIANMITLIMNTFIDDFLGRGLYYLTNHQFYFKLDTISKFWCKSVEYLSNTMYFTSSYLIVIFSIDRLLTIHKPIKFYSIYHKHWALIACLLVYFIGIISNSPLLFVQTLMIDISSRTNFTCRMISEHPIAKFTIAFETIVTFTIPFCLVLFLNIFICIELWKLKVHRTALLPADCSRNRMEMGRVFGHLALSTAFLLLYLPMVCFVLIRLSQTLSHVDRHKPYAMNIIDLSRLFSSVKDITYAVNFFLYLIFLRNFRHGFQRLICTVYCKKVSSGSLHRPQRTED*
Smp_091950	A	PROF	rhodopsin orphan GPCR		3	7	Yes	MNNTTLKKAWRFIDTPYDTLMDCEAYYNGQPNASLALCVTSSMVGAISIYILPFICIFGIITNIYIGYVFLYEFKKLSRQSIYMSLICWSDAITILFLGILWMIPAKGLPFASDGRIYYFIIYQSVELCRFYRGIYSLTSTLASNLLLLTSIDRCLCIYYPLKYRTIPVYYAWYLIGGVTFISFVCVLPVMILVDFHDIDTFTTCWLDESQVFLQIFIILFNNAGFIQTIVILVLNIIFMLKMRRTFTKERLADPQSIESKEWSASVILFILATTLLLFNLPQCAAYLAAFFFPSMMEKSHSEQAVRLAYNIADIAWQCIFIQNASAIFVCWQRMQEFRQVFYRLFLKGPLQPLRKYINEEQSTIH*
Smp_083940	A	PROF	rhodopsin orphan GPCR		3	7	Yes	MRAKFNSTDFYTPLDTLVDCLMLEQGHPNASKILCHISIVLGSIMAYVFPVIGVADLISNCIVATIFLYYLQHNRQFIYLGVLALSDISIVITIGWLRWFPTFGLPFATAGNTYYFISLTSTTSCKLYVFFQSLTCIFRGNIFLIMAFDRLLLIHKPLLFKKHPKYTVWIIITTVFIISIVMSLPISIYSDLILVTNRNICWQKFYTDFLVIYQALLSYTGLTQFLIVIMIDTSFLVSVVRWSRSRPQPMDTQTSKMTSNGRTITMLALHTFAFLCALPCVISYLLSITFHRPTHKLSEEYVRFILLFLNIGWNLIFLQSSLNIVLYCFRINKFKKILLKPLTNYRNKTSTFGKRSI
Smp_177720	A	PROF	rhodopsin orphan GPCR		3	7	Yes	MDLYANWTEFTSPWDTLIDCILLNEGYPNASHTLCIVSTAFGVLMGYIFPFIGTFDIIGNCIVAIIFLNSMIQYNKQFIFLGILAIADIGIVIFVGWFRLFPTFGLPYVSSGTIYYFMSTKTSMGCKVFTFFQAFFCTLRGNVFILLAIDRFVLIYKPLIYNKFSKYFNWLLILIIFILTVVIVLPLTILADITQVRQLSICWFLDSSNYLLIHQALFSNTCPIQLSLVTLFDLFFSIKVIKWARKLQQVNRPSTTSTSSTSSTSISTSSSEVNISLIITMFILQIIAFLFSLPNSIVYLISLTVNFQSVSSEYVRLLVITSNMSWNLIFLQSSFNIFIYYYRIKKFNYILKQLIHCHYNQKSIKQNTSITNP*
Smp_204060	A	PROF	rhodopsin orphan GPCR		ZW	7	Yes	MSAGKNISIFTDLRNITFEFCYLLNKEWSLLYLTKCITGSTLGVFSAYIFPIFAIIALITNSVFIYVFFKKRSSMPRHMIYMLCVLISSGLTDFIVGWLWLFPSRGLPYATKGKIYFSLISLSSASCKLYRLLHSFTSTSIVNLLVLSAVDRCLAIKAPIKFSKVQSHHAWWACGIIYAVSFLMMLPFGILVTWNRKKDEHFCWIRQPDKVLHIYHTLFSNFGPIQTVILLFLNLTFLLCTRKYLRNRFLQQCTNNTRTMSRREMRICLLNLILSSCYIAISLPQAICLLLARIPLPSMTAIHSGIAYDIAHLMWSLNSVREIVDFIIYAIYFKPLTELLLQCYLNITFLFYRRLKRLTTFTTTNTTDNNNNDNNNNNNNNGKNNTIIHVVNNSM*
Smp_204550	A	PROF	rhodopsin orphan GPCR		SC_0111	7	Yes	MEYNITTWPFREDPWSSKLICNKLLVKWTEGLYATCIASTVLGFISAYILPVFLIISFITNTTLTSVLIASSRKTRSSVYFLGSSISNILVSMVYDLFWFYLTKGLPYATNGDKYFFLLYVSIDSCKFFRFWHSFSSNLMCNFLLCSAVDRCLTVYFPTKFSNLPKKFAWYAFGTVWLISFLMTIPFLIVSSLFVVEGKLHCWVRPDSIYILFYNALVTNMGPVQLFITITINIMFSVRIRKQLRRMSTMKNTTATDRKQLQTLTFLIILSASYAVFGVPQSVVYIINRATLVGFINANSDLCQNIGDIIWSLFFCRSLFDFVLGYFYFQPVRETCLLVYRSFGKFKNMNSTLNSQFSTYQQRS*
Smp_084270	A	PROF	rhodopsin orphan GPCR		SC_0677	6	Yes	MISMNSSELIFTERPQRIFQDCILLVQNYSYIQELKCLSSKVIGTIVGYLIPIYSIPCIIINLFMAINVIMKGKKASRQLIYISGICLSSAIANIMFIWLWQYPSYGLPYTTNGTQFFSFLNISITACRFHRFMYSFSATFMCNMRVCASSDRCLAVWKPIMLRKFRHHYAWYVYGVVIFISALLMLPFAIEVNWIPTKYGLQCWVQSANVYIQIHHAFLSNLGPVQTMILIIIDITFAFKFRQQLKKNKTDGIDVTSSKQMHRYLLLFISAASYNVLAATQCTFLLLARLGSVSFIKFESGLAYNISDILWYINSLREVLDFVIYHRCFHVFSGITSRISKMFYYTSKKTISVSRDISKISVVSGHNY
Smp_167870	A	PROF	rhodopsin orphan GPCR		SC_0111	6	Yes	MMENLTGQFRNTPWDTYEGCDSSFINTSNLIIQNDPLSCGVSMLLGAWSGYLLPVISILGLISNTFISAVTFIQIKLMPRHMIYMAFIAIMNSITNIIYGWLWLFSAKGLPFITKGEVYFIINNVSPMVCRIHRFIYSSVSTCMGNLLVCAGLDRFFCIYFPILFNKLPKYYVWFACGTVYLLSFLMMLPVLFISGWYVVESKIQCSLEPNQYAIRLYHALFSNLGCVQSLILVGVNLAFLLRIRKHVKDTATRKMSMTDRRQLHTTVFFLVYSASYTLTSIPQAVAYIIGRYSDIRNALNQSKFAIQIANIFWNLHFTRELFDFFIYFKYFKPFRLVVLDICRPCYKPKMNDTKQKV*
Smp_203400	A	PROF	rhodopsin orphan GPCR		ZW	5	Yes	MFPYDKIDEYVFYDTPTDLVSICGQLDVNSSHVNKVQCIVTKVLGVWSAYLLPVICGLGLITHSLVITIIFKCLQFIPRQLIYTGCLSCSNILTNILFAWLWLFPAKGLPYTTNGRIYYFIFNSSRIACRICRFTYSLSTTLTSNLILCSAIDRCLSIYFPVKFLHLSNRHAWYICLIVLIISSIMMSPFLIVIDWIQVGQFHICWIDESLFNLQIYHTLFANLGLVQSIVIVIVNITFITRFIIQTKRTRHTMGHNKKELKHISISIILLAFSMSYVLTALPQTTVYLLAFLWSHTQEVIDEEYDVWIKLMYNLADIGWNLHFTRELIDLIMYFIYLKPLRRILLCKVKNLIKIAQAMNQNISDNTSVK*
Smp_241490	A	PROF	rhodopsin orphan GPCR		3	7	Yes	MVNRSDWLFVDSPWDLLEDCENFYNGLSNDYIMCITSSILGFLSAYIFPIYSIFGIISNILIAIIFIYIIPNSSRQMIYMGTLAITDALTQILFGWLWVFPSKGLPYATLGNVYLFTFNISEDLCRLHRFAYSFTCALGGNLLILMAIDRCLCIYMPIKYNKIPKHYAWYLISIIIIITCLLMLPYGIVVGWHLSNNLLICWLNYDDLFLNIYHAFVSDSCLIQLIIVMGCNIAFMIKLHKLLKNRRQFMKNSEEKKELSASIVLVILCVTTLIASLPQSIAYIISFILPSIIMDPMELRGPLRLVYNIADIFWHLIFIQTSCNIFIYAVRIKKFRHILLHLLKCHYLRHISYSTYSGECSTKVPTKTTGN
Smp_117340	A	PROF	peptide (allatostatin:somatostatin)		3	7	Yes	MKSITNQLSNCLNSLTNEEIMVYNFRAYISPLLSLIGIPANIFIIIIFNLLEKQQSCRFNLYAIWMAIAHLIQLIVNTFIDDFLGRGLKWATNCLIWYQVDSYSSLTCKLLTYLSDVSALIAAFILMLFSIDRVCSIYCTKQIEQILHLRIAKLFIFLIYCICLLLNIPHLIYADLKNDTKETTNCQYINPVAGGVKYVLYLYIIGVTILPSILIFIMNILISFKLKTTIKHSKLNGYYDKQSYNELSKVITHLAISIMFTCLSLPLVVIMILRQKVHFNNYELLYPIYSYKIIQLSKLFSSIDSFNHTFDFFLYWAFLPIFRQTLYKFITKLLCNKCNKKRRSNHSNHNNNNSNSMNMNTNNNGNMVLPNNNNSNHRLIDNPMNNNDHHHYNYDISDL…
Smp_023710	A	PROF	G protein coupled receptor fragment		3	6	Yes	MSNPKGCLIHLTKEEIMVYTFRAYVSPILVIIGIPSNLLVILVFIIIEYQTNCRFNLYAIWMAIAHNIQLIVNTLIDDFLGRGLKYATQCKYSIQVDIESSLLCKLFTYLTDASALIAAFILMLFSVDRVCSIYKPKQFEQSSHVKLAHIIITIVIIICLILNIPHLIFADLKIHSINKLNECQYINPVAGGVKYVLYLYIIGVAILPAIFIFITNILILYKLSTTVYRSKLINHKDDESNNERGKVIAHLAISILFTSLSIPLVVMIILRQQLYFYKYDILYPEYAKQIVQYSKLFSSVDSFNHAFDFFLYLAFMPTFRQTLMDIFKCRIFLRNDHLKQKKKYTQDNHIEEKGEQQCLHQSEQQINISVMDQETISLYSNKLIRVEDFYIHSNSLNCS…
Smp_134960	A	PROF	peptide (allatostatin:somatostatin)		3	7	Yes	MIYNLTCFNAQTDFTNEGIMMYRFRAYITPLIVLFGTIGNILVIIIFIIMQKKSACRFNSYIIGITIAHIMELIFNAFLDDFIGRGLAWLTKCNINIKLDTYSLILCKFFSYIPETSGIISTNVLVLFSIDRILTVFHPIRFRGDRHLYLACFSILSIYIIGMILYLPTAINSGLVLNSHNYTICQFVDPLKFSVQYNLYLSNIGATIIPTIVAFITTIIITVKLRRLFKERYDMCQYYDRHTSSNELRRIAGHLAMTTIFFILNIPLIIVVLLRQHSDYSYYHLIYPNYTNQLKHLSKLFSSIKSINAAMEFPTFFIFLSSFRQHFYYLCCHKKQQKKTNLKDIFKLHNIQEKWKIILRRNYVKSDTTTTTTNNNNNNNNNRSMDMIHHTSRNVQ
Smp_118040	A	peptide (NPY-,F-,FF-like)	neuropeptide receptor		1	7	Yes	MEKHTYQKINYYSNIQQTNLTFDVAKEILPVKLIIIILYSFITLMGVTGNLLVVWIVLRVKLLQTITNIFIANLAISDILMSLVATPFTPLSLYMNNWTLPEAVCKLLPTTMGVSVYVSTLTSMAIALDRFFVIVHPFLPRMKVWLCLIIIFTVWIIAVLISMPLAVYQQKHKDPINNVSSCRENWPKESSREVFTIVSFVLQFVIPCSIISVCYFRISLLLRARLHTQIGSGTKTHIKEEREIKRKRRTNTMLIAMVIIFVICWIPLNILWMVMDVHSEEQINDVQNSKNFSLIFFICHLLAMSSAVYNPFLYAWMNSNFRKEFHRILPCFFLKSKFYTNQITTQTIGGEYTAVRINYFNSTIQPRSAILRASDEFKETSQCLSNELNLNQKQQQQND…
Smp_203500	A	peptide (NPY-,F-,FF-like)	allatostatin receptor		ZW	7	Yes	MKLYSCWLIWLFIGFVAGDNHTSQDQMNVSIVVTEPHIHSSATNSIASSSSCLKRFRSDELNVFSVFARIVTPVVFGLILIIGFVGNLFVMIVVLANAQMRNTTNILIFSLAVADMAFIVICVPSAAIVYVAGKWPLGLSLCRIYYYSSYVSVYCSVYTLVLMSLDRFVAVVYPIQCMHIRTQKNTTIAVLITWTVVLVTNIPLFIGAILVKGPPEGGESSCVTEYCTYSWLVNFDAYTNIARDNRQGGQMFFLLFFLFGYLFPFVVICLLYICLILRLRYGPSSKMARSAEAQRSKRRVTRLVVTVVIVFGISWLPIHAIFLIQYYAKDPETDLFRIIQILGNCLAYGNSSINPILYAFLSEKFRAGFLKLICSRKSNPTAGRLQEKCFDNETAA
Smp_170020	A	peptide (NPY-,F-,FF-like)	tachykinin receptor protein like		ZW	7	Yes	MNNFSSVYESGQLNIWSTSSVNHIDNVTENLMSNDMYENYIIIHKNETSIFLSILVFSVYIITMLSSFIGNTIAICIFLRKRKKFGIKYRTTMKPFTSTEKQVDPHSENYLQSFKNRHVDGNYSSSASDYDHNNLLKKNLDNSIEKAPKHLHHIMRNTCQKQTFYMNGAFNYYLASLGISDLFMGLFCIPFTFTQIYLHHWPFPDLMCPIVVYVQLVMVTASSLTNTVISLNRLFGIISPFRFDHWPSRHQKSLTICIIISIWAISFSGSTVQLFATRTQRQGQNTNPLEQKEGYSAGRKLCQESWDGDDYKRSIYTVVLFLVIYIIPLGIQTSTYGYISFRLWNRKTPGESIKGVEDMRIKEKKRIIKMLAFIVAMFGICWLPSHLFFLLQDFSTLFR…
Smp_141880	A	peptide (NPY-,F-,FF-like)	neuropeptides capa receptor		ZW	7	Yes	MNVNTTNCNELVDELKFMWIEHELGPQRMSLTRQILIGIVYTAIFCTGLLGNLATCIVIARNSFMHTRTNCYLFTLSVSDLLLLIFGLPFELQTVLNKSYPWTLGTVFCRFRIFLTELCPLVSILILTIFSVERYLSICHPFRKILRFSQYDAGHPCNRTLYMHNANSKASHSSERISKVINSQMRNSTQIYYSNSQPHYKRGHTPYIVQINALKSCFLLIFCVWIIGSCCAIVIAGLSNVFYAVNLPTIDTFINNTCTDHYHTAVIQFYLTSDCLLNSEMWTPGEALPDSAVCAPSNDSEWAAYLSIPVVLQLWTFLFFFTPMVIMSVLYGLMAIQLSHSNLGLRAQSNSKHRKVKSSSCSISKTRSSGSCRRGIVRMLVAVVVAFFICWAPFHLQRV…
Smp_133550	A	peptide (NPY-,F-,FF-like)	neuropeptide ff receptor		ZW	6	Yes	MNQTFTNNWVDEINPKANLSNLPIYSKSDQLPTSKAHIFPTSLQLNQPKYQTSQSLLLFDFSSDLGKTEHSSHRIPSWRNFLICIYTLLTICGATFNLILIFALLKFRKQTLSHNITNLFVLCLAVSDIFLCSVSMPIQLYYEMTENHKPSTDLCRVLFSSFGIPMYISCLTILLIAFDRYRLIVYPLKTQLTPKAAFGLIIIVILFSALNSIPVALQVNSEGVNDYHYCVESWPSPQLRFAYSVSIFVILVLLPLSASGGFYLAIYRRLKQRPCQLNASKEAEKRKRHLLWYTMNQSLPIMNENFTMNSSIDLMKPNMNIIPGRHIKIIDLLLKLFAMGSACVNPLLYGWLNEPIRVVMRRQYSRFEGCFKCFKISRRRGNNNKHMKNYVEEQNLQKR…
Smp_058080	A	peptide (NPY-,F-,FF-like)	neuropeptide Y receptor		5	6	Yes	MDESINDIQDDTTNNLPFTKSEITFLVIIFAIVIILAVVGNTIVCILLRFHYCNIIRFFTNTLGCKKKSTLSKSFNHHHHHNNNNNQMDPWVDECPSSQHECSCGKPCIIQNTHRYVIFKSIHKPYEQSTSKGNYTGSITLANNIPNDKRTNFTIKHKWKADNYIKGMRTSSITSLFLFNLSLADILMAVLCIPMNVITEIIYLWWPLGEPLCKIVPYAQGVSVFVSALTHVLISWDRFILVYFPLKPRMTQRKAILLLLTVWLLALIIPLPVPIVNRTVQRDNETFCIEDWSLLLSSIKTININNFTNLDQIKNEITIQINDQPYILQIDVIYTILLMILQYFLPLGMICGTYIAIGIKVIHLQTPGERISIRDQKLTRAKRKMVKMLTLVALMYGLS…
Smp_172170	A	peptide (NPY-,F-,FF-like)	neuropeptide Y receptor		6	7	Yes	MKPPEIPLFGRIIIAVIVSILVVFSTLGNTLVLCVLNRKRTSSQQSQRKTESVVQCYGKHHSLQTSMIGITLAKRSVTYIFLVNLSLSDLLHILICAPFTLVADFLLIYWPFGGILCRLVNYLQGVVVFICAFTHVIISIDRLTAVRCPIWRRRNLSVTNARMILLLIWCCAMIISIPSLIVCQIIVDKDGLTHCQEVWSETFMNTTTIVDLSKSNFSYLTNGSLVQFSISLFNPKVFEEFNDSNQISLELIYNWLIILFQYILPLFVIIITYSAIICQIWISTIPGEGNVHRIERSRASRKLIKMVIIVASLYAISQLPRHIIYLITMNKPDAFERDTIIYSWLLCQLSAWSATCYNPIVYIWMSRTFRRELSEIFNNLCFCSNVHNTTQYTFKQCDK…
Smp_134350	A	peptide (NPY-,F-,FF-like)	thyrotropin releasing hormone receptor		ZW	7	Yes	MDTNFTLLNMNKNISLIPLILYSLPYKLVGTISLSVILTVGVIGNIFVMLVLTLSSKLHTPTNCYLISLSASDLLVLMTSTTLMVQEFYQPYNHWRLGNFACQLSVCLQYLSVDASALSICAFSVERWVGICYPMRAHYMCTIKRAIKIITGIWIFTLTYNIPWIFMSTTVKQYSEYGSFETCTFKFKRTAYKAIYMCDLIVFYVLPLLITSVMYCQISWRLFRTDNKGISLVGQQINFNQIISSGKTERSYATISETQHNLKLRKVINRARARRQVVKLLMIIVVLFASFWLPYRSMVVYNSFSLHGYHDLWFRMFSRIMAFLNSAVNPILYNAMSRKFRRALKRLLKCHKVI
Smp_120620	A	peptide (NPY-,F-,FF-like)	G protein coupled receptor fragment		3	7	Yes	MLEMNLSTRMIQTNHSLFFSIHNKPLTHFTTEPVEIYLPSIIASTIFLITIAIIGIIGNSLVIWAFRKQVKQGIISGLFILLLACNDLFICLIVIPCTLYLDIWTGDTTDWICRIHLTMKGFVVPISACILMLIAMERFLLICFIPGIQMQCTQIVLSLAIILWIGLLCAIPMGLHVRAIDVFKERDELLDLNTLKYGLSTLENDEWLNQLRVSKRCDKDDTYINDQLYWYHQICVLLLFLVLFLGTAGVYALIFLFVWSMNHLCMRNMVIQKGNWVRIHATPNSSTDMNVTKWNSIKKRISFRKKLKESNSLQNEKEDKQNSNIFEHDEKQQLELQNGQQHRQSCYEQGSNLSQPQSNLQQHTLGIHPTLTDMTTSISFVTSNLDRISCVCLCERNDN…
Smp_007070	A	peptide (NPY-,F-,FF-like)	neuropeptide Y receptor invertebrate		1	7	Yes	MKSALLEAQIVEKTNSHHYNHTLPGYDDFCSNVPQLTSSGYLEAMIQYVKYCVGGNHNEEMLQILTIELTELNFHNLLKLNELIILICIYTTMILFGSCGSLLVVYTVIRKTKMRTPRNLFIVNLAISDLILCLFTQPFNLLRILYWHYDWKLGQIMCKSVAMGQAANIFVSTISIIAIALDRLQVIVYPTKNTVKNTGASVIIIGSWLFSLIMASPMFIFTSVSVDTIRPNGHICSASTIQSEWLRQSKYIYGIITIVFQYCLPLTMVSYAYIRICLRIRQRQFNVIRKPTPTVIASELISGNQLDFVEIEPDCNCMDDKLKPDSRLTLTLPSNNIPDSSTGSCKNRGFPPARCYKLAVSPTSTSSCENNFKQKIENSRFKLIQRRQTRTNTLLASIT…
Smp_244240	A	peptide (NPY-,F-,FF-like)	G protein coupled receptor fragment		ZW	7	Yes	MNESIIQNNQSIYSIYNQNNNNNTINDIQLILQWSLTNLSTKNTSQQIYYFFNNYVNTLLKNPYKRVLLSLYIIILIFGTFINLLLIYTIKKLRNPKSLANRRMLLIRVLCDLALAWFGVPYTAYTAVYKNWLLGNIMCKISAFLIYFIVALNNFLLVAICLNRSVGISQNGKHLTDPTVSVPCRVKCLLVAAGLLALIIAFPGGIVSEQVQIKLPETMKIYFDLNTDISEMIPMICMDSWSREAQLAYDVILIVAIYVLPLIVVCLSQHVVTVHLKQSQRLLMLSGYRNTTAWTRRRQRLTRLCVLMAALFVLSWSPNHVCNLLTKTFHINYPVTEILLDYSMCLAMSNAVTGPLLLIATCSNYHRYIFRFFYRSSMTSHSTASYSMPVNSIHSSTGI…
Smp_199690	A	peptide (NPY-,F-,FF-like)	cardioacceleratory peptide receptor		SC_0406	5	Yes	DLFVALGGILPEIIWNITIVFYAPTFVCKLVKYMSTTITYGSSFALIALSIDRAEAVCRPLRATSSKFSKKTHALMLIGSAWLAAMICGIPTAFLAQKVYEGTKYENCRFDFSRISPQAYLTSIAMSVFVIPAFIIATCHIIIVIKIWSASKSRKFRINDLPDLRQKQSQEKHPNNPLSVTTISISNKKLSELSLDKKSLRIGLSRRVNRKHVHSSCISRAKVKTVKMTCLIVSTYVICWCPFMVWNLMVTYGYMRRCAPYLMKYSPIIQHLVPLNSTVNPAIFWIFNAENFIRRRRRITGIVVTDATKF
Smp_132410	A	peptide (NPY-,F-,FF-like)	neuropeptide receptor		3	7	Yes	MNDSSHYDEMFINQSMGVEIESSSTVMTLIVAVIYPLIIIFSTVGNSIVILTVTRSTAMRTITNLFISNLAASDLLMSFVAAPVTPIVFHMKNWKLPTFLCKLLPVTMGVSVYVSTLTSTAIAADRYLVIVHPFRTRMSQSICGLIIAGVWLISVLISLPLGIYTKIGIDPRNNEPSCMESWPHSLSRPIYTVITFILQFVAPCLIISICYYRVSCVLRSRGSTKIGCGRKSREKEELEIKRNRRTNQMLIAMVIIFVVCWIPLNVLWIVVDIIGEKAEGSVYFHHTFILCHMIAMSSAVYNPFLYAWLNNNFRQEFKAIFQCNNKFCTNNSSFITTRPQTQSKVISRYTCNNNNNNNKAKNDHMDCDNEENINNQLKMHKSINKPKGQHTSYMTIADG…
Smp_162980	A	peptide (NPY-,F-,FF-like)	rhodopsin orphan GPCR		ZW	7	Yes	MNTTTTDILLNNSLHQCNNLHETDHISFIQSIISVILLSLICILGIIGNSLVIIVYCIKPKSNTNRFIINHTIMNNNTKQNVTGNKLDTLTIKNPGSNPSTFNKDHFNLTRKSNKLLLRRNTLSQQNLILLLAFIDLLTCVFILPWDIYRVANYAYDETIPIPIPIPIPIHEMYGNISIQNHTGMNDVKGFYTHYKLNAILTLLRNIIFACEGSVLAAIAFERYMILVQRGICKSICCLPLNTIENNKNMNGKTMNSVKVSSLFQKGTSARLNESTYDTTIHSTNVLADSSSVRTSPKLMNPRNSNGLKYKSNEVCKPNTCITSMLITVIIGTCLFECILIVLDLSKWDCQLTERLRELVNQVYILLTFLSFIIITYLYARIFRTVRENDLRKQRWLTV…
Smp_000900	A	peptide (NPY-,F-,FF-like)	neuropeptide FF receptor 1		1	6	Yes	MNFSNLTIQLFEFNESIDPIWLSTLILLGSVSLLGTIGNLLVLGVYIQQHFWPHLHLKYRHIYYHHQKLSLINTNELCNTSYLHEDNGNNHNDHIIQIHESNEQLFTKTTGTPTFFILVLACVDLMVCCFVVPLTFYMEYIHLQPSTDIWCKAHAFLNICNIMFSSLLIIAIALERYLTICHPLRRILTMKRAKYLTLSLAIFCIVYGILGALHHSLGVTKDEPDIQQCCDTPEISNVTYLEILTYDILQKGNTASFILSILSVIILYSLILRVVIKTHRAQRYSPMVSNNIPYKTVIMNHSNMNQKSIMSSNDLNNNNQDTTDNTTYNNNNIEHSTDPPPSAPPQHHRDHRKSITNRIKMNISIKNITESTLWREIRSASVLFVVAVVYIIVFTPALL…
Smp_131980	A	peptide (NPY-,F-,FF-like)	putative tachykinin-like receptor		ZW	7	Yes	MFIIIVLFSIIGNILVMWIILNNRRMRTVTNCFLFNLSAADLLTIFQIIPNVYYVLKNDWIFGIAYCKFSQFFTSFNIAISVFTFIAISSDRYTAIMFPLRPRSKLKTVICAIAAIWLISFAIGLPGLIVATVFPKNFSNLQNVVNTTDLLVVVNQISVDSPDQYVSNDCILNWSSEWSEAYDYTLFVLMYVLPLIILATTYIPISIHLWFHRGLGEVTRAQAQNVQSKRRAVKMLCAVMLIFAICWLPYQLFFILLQLSPTIKSSHSLPIVFICCYWLAMSNSMYNPIIYILMNKKFRKGFYTAFSCFPYCREYIKKDKKIKTNATSVHTLQV
Smp_149580	A	peptide (FLPR-like)	FMRFamide receptor		SC_0049	7	Yes	MNDDILCLRFLNTHIAPFIVILGIIGNVLSIIVLRNRRMKSPVSIYLISLSVFDILLLVCAVVLFFEYPFAEEENSSFLPYMQNSSTEDYFSTLNKLVNKTIDHTKINNITTAHRIYALIQAHFIYPIALTAQTSTIWITVSLTVERYIAGCYPLHANVLSSVPKSRLVVCCCMICAIVYNIPRWFEITTQSVNTTESNYSQYSIQYDWHSIFRLVYYTWGYILVMFLLPLIALLVMNIRLMYALRRSDFALCKPLQPTQYLDTPHSSTNTMVDVNSNIYAKTSTISNKSITKPFPIRFQRSDHCKSCKSLKTPLTLYGPTRLAIQADKSITRMIIVVVGVFIACQLPALIFNIYFGIVSPKVLPYGWCALSELRNFLVVVNSSVNFIVYCVMGAKFRR…
Smp_008850	A	peptide (FLPR-like)	FMRFamide receptor		4	7	Yes	MELDNETNFLSSKDMSTEELLKLLSNCAELIELPNNNSYFIQDIGSMPGLFKPNWIVLYNVAFDVFLVGCILLAGITGNVLSGFVLARDRSHGTTSLILTSLAVFDTAFLILCFFFQFLKTLSFYILWLSYINVYAHTSKILYGSGMAVRMMRNWTVVLVSLERWVAVCKPLHAPSICTRKKAHIAITLIVILSSLYNIPHFFIVDAMPLLCYSNEDNKTNILHSGYYNFTELPKGILIYHSAIRSWVNNNYAFRLIYRLISYTILIVILPNVIIAIFNVLLIRGIKYANQRRAQIIARIDCANRQFEQCNYHSLHRDYQQHPQKQHPSHHHTIPKCCHGAPRSSDNHAYFVRVTKSNRSRTMEVNRLCVGVIIIYLVCELPAVGYQIIYLINHRSLIE…
Smp_127860	A	peptide (FLPR-like)	fmrfamide receptor		7	7	Yes	MSNYTNLYLFNHHHPNTTSTTSTTPTTTNTTNPTTNTTYIIPIPLSNHDNDINIEYLDNILNIMRLICGKILTPILCMIGILSNIINIIILTREWMNSSTNIYLTAVSICDLLYLLFTYLFSLWLYPYIKQFTIYAYSITIIHGTANLFSNITTWLTVSFTLERYIVISLPIISKKYCNKQRAIYIIIIIFISCFILTLPDYLKKTIIYNNTTYNYNSSLNSNTKNVTINNQYIVVDTNINIILIKIGYDYINQIIFIILPMILLIIFNSLLIRSVMKANQDRKILIKHNNNHTNNTSINMINDPKNIDLLHSNNNNNNDNNNDGRKYSLVQLNQEATTSQMIPAIVRDALEASMRTTIGITSGITQSFRPIQYQTNLLPIITIKRNKLGEQQRITLML…
Smp_157640	A	peptide (FLPR-like)	FMRFamide receptor		1	7	Yes	MSHFNITQTNFYNESIELIQLFHLVRTICMKGLIPIICIIGISTNSLNILVLTKLRMRSLTNNYLLAVAVCDLFYGITLLLLTLRTYDKFEMYTSYMYLLPYIMAFGNLCSNTACWLTCAFTAERYIAVSSPILARKICTKENCKWIILVICLFTFSVTLPDFLSYTVKWSETFQTNEIRTINDDFNDIEEFTLNENQTLISMNNTTYNSNSNNNNNTIHQQLSIREPHYILTETQSGEILNQNGWPIIIIILVVIGPLIILSVFNGLLIKSIIKASKIRLRMTKKTNEVVLPKIRYGIICITESLTNYTKNNSEQINNNESHECYSFKNDQMPYRITQLKQQQQRSSKRNIVTRVKMNELINNNKDSGRDPLKMDDQDNLPSITYRSYNSSQKLFTIH…
Smp_153210	A	peptide (FLPR-like)	rhodopsin orphan GPCR		ZW	7	Yes	MSYTNETNLQFSFTFYYYVYYLGNCEDIINPNKYNKPMSLPEKWQQLPILCLTFIAFLMNAITLFIFIFGEFTINHLSSMNEPKSRATSSILSKNKSKLHGRSRSSFLTSLIILSIFEVIFNLFTFLFKLIEIFSPNFIHQIPLDPKNHIPPDMKLLIIPVIQNIIMFIADIGLMCRNWCICLITIARAEVVIWPLGSKLWQRILRNPRRFKLIFMIFFVISMIISAFKHTDYIGQLCYDEQYKKYSLWSEEYFWTYENFSKYMTFIVLPYQAVIPWFIITIFTILILFRLKPWKHDKNLILFCDNTKSLDDIPDIQGSQPSPPPPQQQQQLQEQQQRQQQCCIQQDALRKRQQGQMKATRIVLCVAIIFGLLECMNFIISICQTIKILPNNYISRILE…
Smp_153200	A	peptide (FLPR-like)	rhodopsin orphan GPCR		ZW	7	Yes	MNNNNNNNNTTTLQFSFTFYYYVKYIGLCNHLNDSNIYGKSMILPQTKHQIPFICFTFIGFILNIISLFVFLFGDLTKHKKSNPSKYDKIRLDSGSSNLSSRCISIMSTRSRHSKHSKSSFMISLIFLCGCEVIFNLGAFIFKLIQVLSSYFIHQYPIDGSKHIPPDMNLIILPVIQNILMFIAEIGLFSRNWCVCLITAARAEVVIWPLGSRSWQRILRHPRKFIQIFILLFMISIIIAGLKHTDYISLLCYDSINYQYGMWSQEYMFTHKSFSLYMSFIVLPYRAVITWILIILFTVMIIIRLRPWRKQSSLLQISQSKSLDDIPMGHENPQYDAVRKRQKGQMKATRVVLMVALAFGLLECMNFMISICQTFNLLGNNHLSRLLETIGNTLITIDS…
Smp_137980	A	peptide (FLPR-like)	rhodopsin orphan GPCR		3	5	Yes	MLDGTLWIEYNSTCNGNISTTGIIKLEYSLPILILSIIALILNGLCISIFSRQHRKSVMRTSLLVLSATEVLFHFFVCIEYTTQLICSSNPRMISPTEFILFALINWGSDCSLCTRNWCNVLITSARTEVVVYPMRKRRILSHSSIKFIYGFLWILSGFLAIVRAFYDYAIVCNPSNDLIMQSSKTSPLYTNNLDLSNDFDENTNTVTHIDALLDQYIIINYEAYCFFIFQVIAPTLFVLIMSFIISFYVSPWRDTKIIEVTNVRRRHQMKATRTILFLAISFLCFQTPSFILVIIQHYTNLKIEFQLAKLVADLLLTFDSIINIMIYAIGLPGFRDYLNRMFICLCPWNHNNHNIGNNNNNNNNNLILLNSVALPKSEFHPISYNKNSKTTQFKSKHS…
Smp_172810	A	peptide (FLPR-like)	rhodopsin orphan gpcr; cholecystokinin receptor type		ZW	7	Yes	MLSFSFHPSSNIINNIENGSNPLLSINTTVLIKTNNQSAKSTKYMANSTDSLEWARIQFTILPVLSLLIGCIGIIGNCLNFLVLHVYPTSQVTFGGECTARVNLLGLALADFLVCLTSLPLGYVQRRYTSHNFMLYYTIYGPGLVTYFLTVSVWMVLLMSIVRYLVVCRPLASRACLTSRHMLHIITLLYLLALLFHIPSFLTYTYSEEKVSHKRMLNSTIQQPEQQTHRRSYPTNTSRTNFSKTEKHSPVTIFVIEREIWKTESIRIAYTVTQIILTNIGPFIGVVITNVSVIRACRQSDACRKSYTYDSHKTFDKCNNNNVTQEHSSTQTRLQKRYLHYFQRDSNNTHQQHIGTGSWRTNSQGKASAQRLQQRATNRVTPLLLAVIIAFLLFTAPFG…
Smp_161500	A	peptide (FLPR-like)	rhodopsin orphan GPCR		SC_0049	7	Yes	MTSNQLLTQKSIFIFTLLIIIQFTNSIAMDTNETNKNDSIDYIINNNLSSDKMLLEIYTTWIDFAKHFVPTALFGDRYVTIIYYILGFPGNFISLIIWSNKKMIKENSAAVYLAALSLNDIIVLIFALNRDLSRVWQIREYLLPGSCEIQNILSPAVQYASPLFVLSFTIERWLAICKPFYIDRICSSKRAIYICILIICSTILVCSGYAYIFITDINTCSKRHINPLIISVYLSCLEAVFSGIVPLLVLLFNCLVIKELAKVHHANKQLAMISNHLSLSSSSSTYCSTSQSNTIPKGNLSRPSYINNNNNNSNNNQCKNKIKKYFKNIFPKKISTNSTKKSSKKINKTIINKNSLNHSIINDTSSLNLIEQYNLFNENNKLLMNGQSNITNTTNTINT…
Smp_129810	A	peptide (FLPR-like)	putative rhodopsin-like orphan GPCR		ZW	7	Yes	MDTNHTTNSTMNLPTLVILIKNICIPFYLLILIFGLFGNGLTVVILQSKRLQQSSTLIYLTVLAIVDIFYLLTGLLVTIINYTFLFPSDIRHYSLISCILTPYLSYTLAYLSVWLLVSVTVDRAIWVVQPFNAKRVCTTRNAWLTIFSITIILFVFDSHFFWTMNYNIDTMNSTINTTYYKCTPSYFTQTIFPYIDLLLVCVIPCLFMLIANGLIGIQLKRMSDFNKKRQKNRLFLNHASMQQQQQQQQQQQPTQGSLKCACALTTGKLTNDTRLNDDMPTNVSGIQYPRKRCKSNALKHCVKNSIKGRSNMNRSSSLTAMLLAINMFFMISVCPLLVYDVIYFAFNLNTWIEKDELIRGVLVFGIERFVYVLWYTNFAVHFLLYCLSGPQFRAQAKHW…
Smp_164730	A	peptide (FLPR-like)	rhodopsin orphan GPCR		1	7	Yes	MTDLNDTIHLNCTIRYLLNQTNLNPISIFDRYPQCELQRKFMPIFLYIVRIFMLIWLLSGIFGNIISFLIWISKQQRRKNSSAIYLATLSITDLILILLLINYDLERYWCVRGVTIIPGICQIFQCLFIFTQYYSIVLVFGFTLERYLAVCFPFKRHKLCTTQRAILAVVILSLFIIGPTLSQAVLWTYDNGECRMRIHVAMDERFQTLLFVQEVLFSLVIPLATLIFNILVLCEMRRLIKSSHILKISKYHTNISSSSMNTTHNDNSRLTYKRINYKQLFKQRKSNTTHNLISSNNTTTTNGINDHKRISSIYSKHNESIGTPNFSPTKTSRMNSMDNNNNSNKESTQFISATLMLIILSFYLIACTVPTGIVYLIQFHWLQPDDCLNDDVILQSNEW…
Smp_041700	A	peptide (FLPR-like)	G protein coupled receptor fragment		SC_0180	6	Yes	MILSIDGNFTEYHPKVHHSLGTLYSVAPIIILIIGIPGNLLSMVIWLRRLSTTVGSTSLLIGIMCMTDTYVIAHGCLRQWIIGITNEKVDIRIKFGCGIPLFLFTFSTDLSTWIIILLCIERAVCVWTPIKFKQWCKLEHGITALIFVVLCLAGVNIHYVWTVYVKDNSCAPKQEYKSFHLYWPYIDFAIYSFIPLAFILLVNISIIWRMKTTNVSTKHTQNSIIPRETLISDSLKQISLKSTAREQRSARVLRTVVCMTISHFLLTMPVVFFYLFESKFCIDNKDWINVCDTIERVTVILQMINHMTHFFIYSCTSSVFLSDLNRLCKNHPLKCCQSVNTTNTRLINTCNNLVDSHTVNCSQASPI*
Smp_072450	A	peptide (FLPR-like)	rhodopsin orphan GPCR		1	6	Yes	MEYKISNISVWERYNNSDLLLFKTFAPHLTIVERANFPLWAILGFPGSIFSIIVWSSRPMRRGGSAAAAVYQASLGVVDLCFFIIHLNWYLHVAWQLGVLDHPVICETFPVINYLIQYLSPTLAFTFTLERYLAICHPFRSQRSVMRSTLKSAFKFIAIMFVFCLTTASVQAFVYAYNNGVCTTRPSVEDPNSIGFSLYTNWTFITESLYFFCLPITCLVLNILVIGVLRQSIKSKRNTLIVTTVNGNSNINCDRNQISQPISKGARSSTLTLLCTSFYLIIAHLSVAIAVVIHKRLPTGNEYLSDEQIRNDPGWTTYFRFFTVRVLIECFAMTHYAAKFPIYLATSKQFRHEFCRIFQCCCRNQSYLSRDTDADMDQSTHLQNGKRSTYMSNSKHSLN…
Smp_140250	A	peptide (FLPR-like)	G protein coupled receptor fragment		ZW	7	Yes	MESIYSPDIGKLIIKVYASLLLLFGLPGNLISAIIMGGDKSNRLTTRLIIIILAIADNLVLLTAVLRYWLMEVCGWDLRSTGPLTCKMHVFAVGFSTDFAVGVLCAVAVERLLVVTLPYKASNLVTLNSVIIGMICFALSVAIKNSLHFWMMGGHKSQHSEVDSVNLYKINQTRTSGTTNTHKMLTENSIKNEPFKCTFVSEYEFIFRIFMKFDLISFAVLPYLILFTSNVIIYIKLRNQRRLMRCHANTTPMVGNTTNTNIISNSSHSSKRKLDRKSIHQLESTNQLQHGDTRCKRSTRRPEGVIKLLTALTIIHVICTLPGTIFTFLSSYFNYFTICKNILMIRLNMLIFTNNAINFFGYCISCTTFRQTIIRSLSHLCHWKTNCHKRKQNNEVRDN…
Smp_173010	A	peptide (FLPR-like)	neuropeptide receptor a		1	7	Yes	MITTIASTITTNNLSTSPINEMNQSMTTRSLVTTTNIMSIINTKCKPIESLELFGRVYGDMHGYITLFLCPICILSNICIVIVLNQRDMISPTNFLLTSLAISDGLLMIFYIPFTSYFLIGRHTRNSTYNWAVYLLFHISLQNFLHLTSSYIVVVIAVFRVLYVKFIVQCQILCSMKRAKLAITIVLVISSILSIPCIMNHHIVQNNNQDKVISYMVTYVDNEVMLNYLYWNTAIFLKLLPLLCLCVLSFLIIFTIRRQNSRMRKMKTKSIICVDPIVETSNPQNPTSSNSVIIDNNELDHNNKHQFINHNTKVNVKFQSVHMSNTLPYTTSSIYKNDTLLKKRTTFENEREKAENRMTKFLLAIVIIFMITLLPQAILLFLSGLVGDCFTDTVYNALG…
Smp_056080	A	peptide (FLPR-like)	rhodopsin orphan GPCR		1	7	Yes	MQRPEFHNLSHCEREKIFIKHFLSTQSTNPIFYAFNSETAKNAVHFATNLNEDNNTSLSKILLIDSYVNISTGVISSNLLNQICGPYPTFSELYNDTFDHVVHTYLLPILMIFVLITNFFVCLVFSKPQMRSPVFFLLFLIGIVELTNCCLPLPMYIAQSVYKRTAWWTDLPIKNFTIAKNLLNTTYWELAPNDYYQTSDNMIASEASAWSTVFLPTITHTISVWLTVALALQRVIHLTAFNLTSKICNLSSTGKIFIIISCLAITLHWPLLSSRFILFQPIQLKSSITEDSLHINQRANSVQCLWNIVYNLPNIVMKCHLIQPVYMIFYFYARIILIHILPCGILIALTIILVIKMHNIIKLRKRLGLRQTNDSSSLNHCKCKLFCCVCKRFNSKDPI…
Smp_149170	A	peptide (FLPR-like)	Probable G protein coupled receptor B0563		4	6	Yes	MNECIPSLLELINQTNPLNTSSSSSSSSSPSNNTEPIINYSLIKFGTEFSKIHGPLSLAVCLFGIPANFVNIIVLTRRELSQNATNHLLLWLAVADLLLMILYAPCLYHFYIIHPHPMKNPIYTPSKLWIIYQEIVVSCALMLHSLALWLAVLLALFRYIHVGFPISGSIYTTRKRAFYSALLITIFCIFVAIPNILVNHSESCLGPTLNYKSINGGIWNMKNVQIYYYITSEPDLMEINTLHYLNITSSLSSPPPSSSSSSTSRWRTKQLHNFNVWLQAVITKIAPSFLLTILTILLISELQKAIKRRKALFIHRDKSLSIIKYNKKQSSLSMRQSTSSPSTLPSTLPLYNNDESKKLSRENRTTALLLTIVLCFLVIELPQGILVTCIHLIDQFEEK…
Smp_056060	A	peptide (FLPR-like)	rhodopsin orphan GPCR		1	7	Yes	MNINEADSNYHLFYGFNDPEGQNIALAATSMIKPIPNKKELFLFDKTSRTTGYGGLVSARQLHFICGPYPELIIDENVIFDKIIQTIILPILLIMLILFNSLSVAVLTRPTMKTPVFTVLLGITIVEMSNGLLPLPMYLLRAFYGDPVWWEYKKYTLYNLTQISKWWKYAPLEIYQTSSNPIISGILAWTTVFLPTVCHTTATWLTLFVALQRLIYIIYPNKATRLFSILTVRLVCVSVLLCALVLHIPMFQSTFVKFQPLLLHRNVILRNYSIDFKQISLYEALDYLPYVVMKCHTCLPIHMFLYFLTRVILIHLLPCILLIILTIIIIMKMRQINKKHLWLTRGKLLLQYSKTLPTYKQTKSYSLPITYKHSLSPETTNTSKQDFITIDKRHYRVKS…
Smp_128710	A	peptide (FLPR-like)	g protein coupled receptor		2	8	Yes	MDDTNNNYEKYHLLHNIIGCNISFHSCFISITTPSPSISSRSLYSNNSSSTVFTSNGCPTIPSLKQFEIFYSTIHAYLACTVCLFGTGTNLLNSIILTQEQMRNPTNTLLTGIAIVDSLTVLAYGLQVIYLHFITSPYPDKYPHSQLAVYLILINHAISIGSHTISTCLLVQLAAFRCWVLYSRKLKYLLSSHHHLTWIMISSQGRFIIYCYISAGIIGCLLCMPTFILYQCELIDVRNASVTLKTKEYEGLGNTNNNFNDDDNNNIKIINVETNTTINNDSTITSQYFYWFKLHPNGQLLERVHFILYGCFVKLLASILIVIFTVLILMVLHDARQRYRKLQTLPIEIKLDNSNMRNNSTNNKIVSNNVIFTRKISANSLRPITCNNPSNSTVMTRNS…
Smp_132730	A	peptide (FLPR-like)	G protein coupled receptor fragment		1	5	Yes	MNASDIILVTSHNNKSYQTNTLSHKASIDYQYIVAIAYVFIQTTICSIGFILNIINFSVFICKKFSASAYILMTVLSLADAITLGVRIPQGCIFLPHLNHHATDAAIYIYMYSIYVETPVSNMTENISAWLTVALAIERYVSMKHWSLSKRYFTRKTTRQLIASICIIAFIFNIPYFAIQRVSLKYVDGVLQLHSDLTSFSRSTYYAFYSWLRIVFVQIIPLCFLCVSNCLLFILVSHHNRRFTNNKMNNNTNSKENKLSGNTFGISKTHKQRIQVDDTSQDSCTDAINNFGEQKLITESNLQSIQENELTIPEKMVDRDEVQSTSRKNTHDNNDNDNNNNSSIKTKKPILQDRSKQRRQNAQRKLTILLIAVILLFLIGQVPQSLAYVRVFTTLGVCS…
Smp_170620	A	peptide (FLPR-like)	rhodopsin orphan GPCR		1	9	Yes	MYPNRWLIIWIIIYCNILINFSANKINNESITKNLGVNNISTTLDDVNNVNFQTTNSTNSTGTYKYLYNNLKHYFLTWYLPTVIILGVVGTVFCLVFLFLSRLFPQNMLIWLVSICFGDFFILSLEGIWMLLKVWYNYDIRDNNNFICVLHTSLSNYFFYWSAYMQSMLSMQRAYSIIRPLRARNSGPKMIWLFRLWFLISICLILPILPYPLYWRVINGDCDPTNTDLYHVTTLNDFIVWGLIPLIGMTSSTVIICWNIFRLRKCFREATSSFCLHENEQKRKSSASRVSRLIYYLRTDDISENFRKRSNSLSVSESALNLQMKSQCEILPRIYKPISVHNLIDHTSRCNSKFHSQVIIRPTNVLNTRRAFATKSKALSFDQITNCVRPISNSGHRHG…
Smp_170610	A	peptide (FLPR-like)	rhodopsin orphan GPCR		1	7	Yes	MNSTLIPDYYYFPQQQQLQPQPQQQQFTISITLYDHLCKYFLVWYLPTVITLGFFGSIFCFIFLIHSKMFTSNLLIWLISICVSDFLILLTEGIWMLLKIWYKIDIRDYNNWLCIFHTSSSNYLFYWSAYMQCLLSIQRCYLVLYPLQVKSKWISLSKLIIYQIIISILLIIPILPYPLYWQVINDDCDPVNEKIFRLTTLCDLIFWGLIPVFVMTTCTGIICRNLLTRNKFAKKTIQSNVKINQHSSYYYSSHPTKSMNDLCKSNYLEDSEIHIHSEKKSCRSESLISNQENIPTTNSHTVRSMNDFRATTTTTTTELNKRKYISQDSHTHVTPLLLCMNFVYMASVCPLLIYFLYLNFIVDSIDNNMHKFLYYLFRSFCLLSTCTNWIFYCVAGKKF…
Smp_157050	A	peptide (FLPR-like)	rhodopsin orphan GPCR		SC_0313	6	Yes	MLSEYCPLNHSSHYVANGFIWYFFSWYMITSNIIGIIFSSLCFLVLLKHPRVFASTTRAWFITLTASDFFILLIAANDMYAEVIFTHMYHIILGNIFGRYTCLIRVITIVCLLWTSNLLQTGLSIERLASVISPLKTRIIFTGRVTRFTISLLITFSCLSGIFITIVSSKPSSSNIFIITNDNIANHLHNNNTITNYTIDYEALVSCERRNSTELFGNTHESIDLTKLVYNLDLILFRVIPFITMLISSAVIASLVRRQRRKRNRLTRISSIVQKRNRSIGYNRESRASLLLLTMNIITLLTNPLFLLFELFDGEGSEGRTAAKLTGDLCISWTLRQFFNSLIYFGNQNNWILYLAFGARFRIHIVNMLMCRGGRQRKHCPDKPKLTISEIPLDASTHL…
Smp_128170	A	peptide (FLPR-like)	hypothetical protein		2	5	Yes	MDQLGRIDELPSVDDVFKNSYEVYRNYSLDVLKYKEFCQYGLAESIKKVHDWCIHLQCLSPSDPCSPMSDEEYQKRHVGLIIPVTSSYHNVTPSVEKSLPNSSSLSVFNYMQLIANNITGCYDDYICDKQYNSYPNHCILGVVCLTLCLCGIISNIVLFPAYNFGLNRSGATVYLSAMAIFDCVFMGLSLLINVIHYLPPSFIEQMEMYGQFSGYLIPYGLPVIQICELLVVWLTVALLTNRLLYLNLGPHSKSLCSQLESVKIVTAVIFLCIAYMGCKFFEYTYVEYPDKKVVRVLLTQLGKTEMFRDIMDNWLKVPLEMFLPYLACGLLITTIVLKMVNLHTSKWKAVASLCNETACACVCRTGVCGKECREGVKSDDLSKSWSSDFNNQEKSGQVK…
Smp_194740	A	peptide (FLPR-like)	G protein coupled receptor fragment		1	6	Yes	MNSTSDIYLLNQDLINAANTAIYLNTQINSIHYSSIPNITAINNFRLNSLPLFEQYINFHGTSLMSYCSPVTSFQSNFYLRNILQTYVQPFVIFFTIITNCLISIILTYPTMRNSTNIILLGIAICDLLTVLLPLPIYLCFLTSNIFTKNLTIFKGYSVTYLTTILPTVCHTSSIWLTVLLALQRFIYIQYPLKANYIFICQWKSVQLLIILTILAGLLLQLPHMIVMHFINALEYCFLSSSSSSPTSSSSSSPTSPTSSSPSSSSIPINSSLSISEYFIDSQYISYIFNTTENINYYNYIRFQKINLMKCTPMNQTTFFTLLLIRVLIVNLIPCIMLTILTGLLIIALKRFIKNRQKLLKINNNNINNTNNNSLSFYKNNKNSLINNKKINKIEKFNQ…
Smp_145240	A	peptide (FLPR-like)	somatostatin receptor		ZW	7	Yes	MIPKSTVSSTNSSEYVGSILPNSSYLDGLSEIPLVISSLNDGDKELISYYIVGVSMISVCCIGLVGNFLSLIVLTRRAIGASTTNTYLISLAIADMFVLIATILTAIKDSRKPVAGRMSWLVWQDAPIVPRAYPFCHATAILFQVTSVWLTVAFAADRYLMICHPFWAKRWCTMKLAKIIIILIYVFSLIYGIPRYFEYKVFEMYLPLNPTLLEFQYGDLINSDLSVQNLSTFTSVNSDNGMVGNGITSDSMTSISIVWYQLTSFGESVQFRKAYHLWSWVLLVVGIPFTLIAIMNTFLILEVRKSSRKCVDQTKRSEYRRQDTNIMLIGVIIIFFICQLPAAVSHIAWGLITIESSKKMSWFLLNEIGNLLIIVNSAINLLPYYIFSRRFRRHFIRTF…
Smp_012920	A	peptide (FLPR-like)	class A rhodopsin G protein coupled		1	6	Yes	MNPNIKDLIMNSIISNETWNSSIWNQSQILSSLSSSSPSLLSPSSFLVVTQVDVTDLQVYVILKHYLPIPIFIVSILCILVTLIAVTQRGLWRTTVTYIIVLAIVDLFTLISLCILSMDFFIIPALPEGLFTRVYFLIETILGELVDTLLLISNWLTVLIATERYLAVCHPLKVRFIDCKYRRIFIILVILSSILIKLPGFIILGYAKEINSSYTIIIFRKIYIWIVQILLFLIIPFSILTFVNVRLIQTVRNSLQLINQRCKKTTKESILSSSSTQSDPGIIRRMTSCYPCLSCCISSNSNKIYSFHQCSSSCLKVFCCDCFNLSTKPVNNCQLQHNQQQQQQQLNESKRIFKKNELIQMNDSSPVTSPTSLTASEPTGAQLGRTQREEKKITITLIC…
Smp_242910	A	peptide (FLPR-like)	G protein coupled receptor fragment		7	7	Yes	MTSFGPHYICDYIKHSTIPKSFSESTLLSTIEFINNQSNNMEKLLSTNHLLQRYTNDTTYISSSSSSSLYIKEDQLNTLLTPIEYNSIYHDYPPFDNNIPFSIIILCSIIDYLWNYIPPLIFLIGTIGNLFTFLIFYKLRTTLYPSSNIYLLFLSIIDECVLFTGLLRRWLDKLLNIRLEDKHWLLCKAIQFIGVTTSYISVWIIVLITIERTIVIISPISSIYMNHIKHSYIFIISLCCIATIISLHFFFTVNLVTMTSSYYDQNNTNSTWTINEDYSKININHTTFLQVTPNYLNYYEQNNINSTLPINEPYLQVTYDHFHDSNHLICDFYLIYKQNGFQSIWIWIDATLYSYLPFIIILISNILILINLYWATKKRFHLINKMSSKKFLYRYTTDN…
Smp_204020	A	peptide (FLPR-like)	hypothetical protein		ZW	7	Yes	MNFVTYNDNCTIYIAYNQSELAYTPPIYIFLVILSPIALIISCLSLTVLTRPQAIRLGSMRINLITLTIFEVLLNSMIFLISLFYTTNFPNDEQNLYKTIIHITCFIFIGGALCSRNWTITLISLARCIAITKPMITRKTYSHLFQPKWMAIFTISCILTGFILSALRLFEMHIDICLNQNNRILLIPNSEWRIVKDLFFTFQSAIPILIVVLTTIIMLIALLRHKLPNLNHHNVSDRMTRRLETTHNNNNKTEHNSINNTGNTVNNTTTNNIISNNRDYSCTSKNDYTHTRQQQILLEYKLNERRLHNQARATRMITLLTVVFILFEAPVFFCVTFEYKFDRVQFDLVTNALKSLVVLDSCANVIIYLIMSRRFRQESVRLWRYARRQTRQVLTNQSE…
Smp_212750	A	peptide (FLPR-like)	smad		SC_0218	7	Yes	MTNPLDFEFNTQLLPQYKEYQLYSNDLCLNELKQFYYNHTWFINITDEIHSTMEQLNRPCEKIQRFEWMLEREYFVAITMGLLACFGLIGNLLSCIVIIKYLLKFSETFILFIFLSLADSLVIIMQTIDAYRNSVAVDFYTLISLDEISHPSNIWRRDWNCKLFLYFWHLSLQLSAWLVMALTIDRYASLKQFYITRSKRSIHCRAWLIGGGILAFLAFLNLPFLIYVKSVIYEMPCGHSHFCIFINPTEDRELTVDKEQTTSSKQIQTDELNHLYDHFVNGTLLLFSNQSFETNQTTDCKQLLGLHNLFSESVEAKQSKSSLFSIARNISIWLSHQHLIIFGFIPYTVTIIFNVLLIHYLRSLPWFHPKQKCGNEVYFKNNTKCNPELLMSLNKCCMS…
Smp_243840	A	peptide (FLPR-like)	g protein coupled receptor		ZW	7	Yes	MNNITLSLLKNNDLPTKTTYINISNTQNQNHTCIDHFQWLELFHQNYQPIHVYLCLILCPIGVIANTLNVIVLCQPRLRSPTNLLLTFLAVSDGLVMFIYIIFDYFYLMTPRLLNGMTKSYANLLLINIVLQNLFHAFSAWIIVAVAIFRLIYIKTGVRAAIYCNMFKAWIVIILVIISSILLTIPFMIAHQIRIKSNHYHDNHYTTYNTTDNNTTTTTTNHLIYTTYNQSTTSILYEVDYTTNIHLKIILFWNSAILVKALPIIIMTTVSAALITSIRESEKRYRILRRYRNDCKNFQITIDTTRVDSFMHNNNNNNNNNNNNGEDKSITVPRPKQKCNSHIETYSGGRSANQTTYMLLTIIMLYIFTYLPQSALLLLNNFQGGCFSATVYERLGDFL…
Smp_204580	A	orphan amine	amine GPCR		SC_0125	7	Yes	MDTLNSSCNELQTINSTNSSFQMMILFVDIKLLAIIIQLIGIPLNLFVLHGLLNVKLGSRLTTLLLCNQCIFDCLICTFALLKILKSERWYTGYIIIDSILCYLWFSHTLFWLVVLLSLSNMMCTALDRLGAVVCSRTYQLRQNIYIILSYTSISIYSLILIAINPLLLQYRDQKCYDTILYDKNWIYILMKVDSILWPFLSYLFPCVLTISVYGKVIGVLRSTTFCHQYNNNNNNSCSTAINDKISIDSSTNNCWTRTISSHKLTVSYAKQKRHRKIAQSLTIATCIMQTIFLITHSYDRIYYFLGIHQWILYQIDCTTHLIGLWLVTLNSCINPSTLIFIVRPLQIYLIQTINQCCCKYSKRSNTQTSKNYLNEQQSETRLSRTEFGDRSNRIKSQS…
Smp_137300	A	orphan amine	amine GPCR		1	7	Yes	MNETTYVTQPIRTIITVEGALGTISNIAAIAVVSKAQFGSRFSTFIFRVQPIFDLGACLSTTVYLAFHSIMLNNYLTGIYIIDSLICHFWFRNSLFWLFCVLSVQNLVCLSLDRVSAVIFTGSIKVYANRFFILYFIYMLSMVLILYVPVPLLRRYASRECVMDFSFPLIQSSVFLDYVVYSWSVFAYFIPLLIMLTSHAWIIHAIRRTHSPNHNILTENVESKLRIKRKIIQLVITTAIMSCQQAILHSFECIVQILITTGVVEYTYGTPIEQMSTFLILLGCMSNPCILIFSTGALRRRLSTSISSLTEKMSNVGTFGQSKKSTTQ*
Smp_178420	A	orphan amine	amine GPCR		1	6	Yes	MNGTVHISLPIRIVITTEGIFGIILNITAITVVFTSQFGSKFTTFVFRAQPIFDLSACLSTATYYMAEFMSLANNGTGIYIIDVIICHIWFRNGLFWLPCVLSVQNLVCISLDRVSSVLFLRSLKAYTNRFFVLYFLYMLSMFLILYIPTPLLRRYTDGRCVMDFSFPWIQTKVFLNYIVYSWVVFSYFVPVLVTLISHAWIIHVLKIPRSSHRDCTTQNFEATLQIQRKITQLVITTAIMSCQQAILHSFECIVQILITTGVVTYTYSTTFEQMGTCLILLGCMLNPCILIFSTAPLRKRLLSSVKSVTEKISSIGRVGKHTESLMQ*
Smp_027940	A	orphan amine	amine GPCR		1	6	Yes	MDHNVIVNLPIRITVIIEGLLGTIFNSAAIIIVFKTKFGSKLTTCMLRAQPIFDFFACLFTAIYYITQCTDRYNKLTGLYIIDILICHTWFRNAYFWLSCTFSVQNLVCISVDRVSSVIFPRLYKTHSCQFTVTYFAYMILMSLFLYMPAPILRRYMIDHCEMDFSFQWIAISEFLDFMVYSWIIFAYFIPVLVMLISHIWVIQIIRKFHSSRHTCTSQNNQSTLHMRRKISQLVITTAILSGQLALLHSYEAIRQILIANKIMTYDYQSITGHLGPILILLGCVLNPCVLILTTATLRRRLSISIKHFTEKISISGKKDKASS*
Smp_180140	A	orphan amine	amine GPCR		1	6	Yes	MFGDNSVIPSVYYIFASIADISGVLFNIFTLIFISFTNLGSKSSTILFCTQCGFDGLACFFAIITLFTSVDIGNYNDWFAVFLCRIWISEYWTKLIELLNVSNLMWISIDRFCAVYLQIKYKAFQKYELFICYTFILCNAILTPIPFIFTVKHDNDTCNITDLAYDSQFANFLVFNWFVFAYIIPSVVMITCYSRVYCIIKHSVVQSQANNSSSFTTECSTQIGNTSTFSQLQTSTHKSASKPSSSLRQVQSVLLSITLMCSLFVLSHSYYHIYSLLSLFGAIEYQAISLQRRLSVFFTVINSSLNPIILLLSSQKLRRRLNKFFRKFCFKMKFSKNSNTVISTIDSNTKTSGD*
Smp_137320	A	orphan amine	amine GPCR		1	7	Yes	MLPINLKLRIITTIEGFIGTILNLLTLFIVFKTQFGSKSTTLMLRLQTIFDCIACLLYSIYLVTENENLLDNKNPTNILFINELLCYLWSYNIAFWSGVILSVHNIVCISIDRFIAVLYPIIYKTHQLLLIIIFIIYQLCMIGLLFIPIIFFRRYDNDTCNYVPGPNGIDSLTYIAFRGYTWLLFQYIIPVFIITISHLLIIIKLKKRQYQPKILTPIEVSVSNTLRNKGYELNKEKKLIKLVLITAIMSGQQATLHLYESIRYFLTMLNIVIYSYGTIGQQMGPFLIILSSCINPCIIIGTTVSVRRRFSYYLHEIWIKIKRDNVIQKERNSSVQWLYQLSDSIQAQYHVDVNLDVKNNGKKVHFITE
Smp_180030	A	opsin	opsin-like receptor		ZW	7	Yes	MSEIKNFTRSLLLYNRTFSMIKNNIHDSDIIMLNHWIKYTQPDPIYNYLVAIFVALIGIFGTITNLLVIFVFLTPKSSISLQCALIINLAISDFGFSAVIGFPLKTIAAFNQYWPWGSVACQLYGFISATFGFLSLTTIAAISFDRYLVIVKDHKTTNFRVICTVIGFLWIWSIIWTIPPFFGFGRYVLEGYQTSCTFDYISNDMPSLLFSGGMYIFGFMFPVLLCIYCYVNLLKIVRNNERVVLISLSNDGASKQRESVRNRKRLDIEATKSVILSLLFYLMSWTPYAMVCLISILGQSYFLTPTIAEMPHIFAKMAAIYNPILYAFTNRKFKNALGIRKTSSVIMQQQRLLSKGQLKPLSS
Smp_104210	A	opsin	RHO G-protein coupled receptor		ZW	6	Yes	MKQNLTFATLWPDDNDFASIVHSHWHKFIQPDPLYYYLVGIYIGIVGILAVMGNSLVITLFLLCKQLRTPPNMLIVNLAISDFSFALINGFPLKTIAAFNHRWGWGKLACELYGFAGSIFGFISLTTMAFIALDRYLVIVQPFETFSRITYGKVIVMIFITWIWSALWSIPPFFGYGSYIPEGFHTSCTFDYLSTDLPNLIFNAGLYILGFLCPVFIIIFSYYQIVKTVRLNELELMKMAQSLDLQNPSAMKTGDKKADIEAAKTSIILVLLYLMSWSPYAIVCLMTLIGSRDSLTPFHSELPVLFAKTSAVYNPIVYAVKHPKFRMEIEKRFPFLICCCPPKPKERLQNTIVSKIQVSQIGIGTVSGGNENTLNTVKRED*
Smp_180350	A	opsin	opsin receptor		ZW	6	Yes	MSSNRTIEMLRPYMKDFDSIVLPYWYKFEQPNPYYQYAIGLFIAVVGITGMCLNLLVIVFFTMFKSLRTPSNILVVNLAISDFGFSAVIGFPLKTMAAFNNFWPWGKLACDLYGLAGGLFGFVSLSTIAAVALDRYLVIATPFESVFQTTPRRTLLLMLFLWMWSLMWTIPPLFGFGRYVTEGYQTSCTMDYISTDLNNRLFNIGLFGFGFLCPLFLSLFCYARIILIVRSRGKDFIEMAASSKGTNQKEKSANVSSSKSDTFVLKSSAILLGVYLICWTPYSFVCLMALIGYADYITPLMVEIPCLCAKTAAIWNPCIYAFRYPKFRSLLQQRFGFLRLTKNRTEQSSRGELSTTCQVEE
Smp_197700	A	biogenic amine	G protein coupled 5 hydroxytryptamine receptor		3	8	Yes	MMNIDNRSYVTFVPLYGLTHLYITCIILGIIIICTIIGNIFVVIAILIDRQLQRVSNYLILSLAVADLMVAILVMPVSALNEVSEKWWLGVPLCDIWIIMDVLCCTSSILHLVAIAIDRYWAITCVTYIRDQKKKPIYIMLIIIWILSLIISLPTRFHRSRNDHLYNDVYYVGECNINKDYIFTIFSTVGAFYLPMTFLIGIYVKIYQAARRRIRRRTLRAFSIVTSCSNKLTEGFTDVHEGDDDEHHNSNRKQFFEKCSICSICINNLFCSCPLRVFTKGSPSPTSNEYLDMTSSNSGKETSSPYFSVDTVGCSEKCSIATYSHHMNQPNIIMSPTECSNIETLNEDDITEDCNSSVNCPNSTLYASKTMIHNELNDRCCLHLNSYFHQNDSTDDCLK…
Smp_134820	A	biogenic amine	5 hydroxytryptamine receptor 1B		3	7	Yes	MKISVTYPNWAFLILSIIFLFITLLTAIGNALVFAALFRFRKLRTTSNLLIGNLALSDLLLAITVLPISATTDATGIWLFGPVMCDIWLTIDVFYCTASVWSLVTIAFDRFTATTFPIWYRGNKNRRRVICYILFVWILSGLICLPGLLGWGSKQFDRTQSNASTISIPYSTPTIQHNLNGLKSNQSTFSSTNTHIYNPVLNHYECVLFTEAYYIVYSAMGSFIIPFIIMIILYAKIFFILQQRTRLIRQSRRIHNKSLLECMIIHEKPLNEQSIDKNLLTIPNTSTSLISSMTTTKPILTNIKIAVDAPSSNSIIHEKYMINNNNNHKTNGMIQHSFYSSMYGSPSESSTYSYSYYYCSTCTCSCTCCPCGHECHCFHLTTTTTTTPPLSTTTTTNND…
Smp_150180	A	biogenic amine	octopamine receptor oamb		3	7	Yes	MHQPDQDNDIYLLHSNTNSNGTIINKSNVDNMTKGIMISNYTMTDDYNLWKTILLGVLLIVAALLTITGNVLVFIAFLRERYMRKNLTNWFLVSLAIADLLVGIIVMPFAIYHTLYDAYWPFGRDWCDIWHAFDVLSSTASILNLCAIALERFWATENPITHTSMRTRRHCLLMLTIVWICSVLISFPAILWWRNTQDYDNSSPEVCHFTSDSIYLFVSSCVSFYIPLVVMLVVYARIYRTANNLMKCFKTGEKIVVYSNTKQQSPSSLDFLATNVLNENKQKHWLKYSHSKIKTKNFITPQLSISHGDKMILRVHRGGNAVNKYSNKSNSTFKTTKLKTHPKPHRLTFNCIEKGIIKRKKTNDLTNLKSSLCMNKHNFSTMSNTNTRSNITSKSCVLG…
Smp_043270	A	biogenic amine	biogenic amine (dopamine) receptor		4	5	Yes	MESGMFSEKRNVLNTIFFSLQIISAIFIFCGNLLVILAVTTTKMFRRVNDLYIVSLALADLLVAVLLLPLFIIRQNAGYWPYESHYLCVYWLSFNVFLCTASILNICCISVDRYNAIIHPIKYVKKHTHRTALILIRGVWISSLLVTLPPFLGTQHHTGVGRCYIRSDTGYRSFIGITTFIIPFVLVSFIYIRIFYVIRRRSNELKTGKPILDLKEQRHGSFKLLFNANNIYDHSFRHKMNRFSLRNSSKIRLFVTNSTQSNLFVAYTPRTKHKNVEKDTVNKSLVQSTSTSSVNKRSEQIERVYSENSRQHAQFIQM
Smp_043300	A	biogenic amine	biogenic amine (dopamine) receptor		4	7	Yes	MEACHANISYGLFNTNSNFINDLVNLTKVESEMFSEWRFALNIIIISLQILSGIFIFGGNLLVISAVATTKGLRRITDLYIVSLALADLLVAVLVLPHFIMRQVYGYWPYESHELCIYWLSLNLFLCSASILNICCISVDRYVAINYPMKYTSKQTRRTAFLMIGCAWVASFLVMTPPIFGSQHHNGVGSCYIRSDAGYRFLTGICIFFVPFLLVGFIYIRIFWVIHRRWKELKFGKFLFNPKEHRFGSFKLLFVANNIYNRSFGHKKYCFSSHNSNQRQLFVTNSTQSNLFIAYTTSTRRKNVGKYTVNQSHVQSSSSSLVDKRSEQIERVYSETSTQYAQHIQIVPIPLVHRKTKSDANCFSSFSIHNSTENTEIYTSQTTDTIDKTNDASINDRRK…
Smp_145520	A	biogenic amine	biogenic amine (dopamine) receptor		4	7	Yes	MNHLFSNNNTFPENEYRMEACHANISYGLFNTNSNFINDLVNLTKVESEMFSEWRFALNIIIISLQILSGIFIFGGNLLVISAVATTKGLRRITDLYIVSLALADLLVAVLILPHFIMRQVYGYWPYESHELCIYWLSLNVFLCSASILNICCISVDRYIAINYPMKYISKRTRRTAFLMIGGAWVASFLVMTPPIFGSQHHNGVGSCYIRIDVGYRFLTAISIFFVPSLVVGFICFIYIRIFWVIHRRSKEFEFGKFSSNPKEHRFGSFKLLFNANNIYDHSFRHKMNRFSLRNSSKIRLFVTNSTQSNLFVAYTPRTKHKNVEKDTVNKSLVQSTSTSSVNKRSEQIERVYSENSRQHAQFIQMVPIPMFHRTTKSDPSDISSFPIHSNIENTEIHT…
Smp_134460	A	biogenic amine	biogenic amine (dopamine) receptor		4	7	Yes	MNHLFSSNNTFPENEYRMEACHENISYGLFSTNSNFINDLVNLTKVESEMFSEWRFALNIIIISLQILSGIFIFCGNLLVISAVATTKVLRRITDLYIVSLALSDLLVAVLILPLSIMRQVYGHWPYESHELCTYWISLNLFLCSASTFNICCISVDRYIAINYPMKYISKRTRSTAFAMIGGAWIASFLIMIPPIFGSQHHTGVGSCYARSDARYRFIIAISTFFVPSLLVGFIYIRIFWVIRRRSKEFKFGNFSSNPKEHRFGSFKLLFNTNNIYNQSFGHKMNRFSLHNSSQRQLFVTNSTQSNLFIAYTPRIKHKNTEEYTVNQSHVQSTSTSCFNKRSEQIEQMVSIPMFHGKTKSDPNDFSSFPIHSNTENTEIHALQTTGTIDKTVDASMND…
Smp_043320	A	biogenic amine	biogenic amine (dopamine) receptor		4	7	Yes	MEACHANISYGLFNTNSNFINDLVNLTKVESEMFSEWRFGLNIIIISLQILSDIFIFCGNLLVISAVVTTKGLRRITDLYIVSLALADLLVAVLVLPLSIMRQVYGYWPYESHELCIYWLSLNVFLCSASILNLCCISVDRYIAINYPMKYISKRTRRTAFLMIGGAWIISLLVMVPPIFGFQHHTGVGRCYIRTDAGYRFLTGICIFFVPFLLVGFIYIRIFWVIHRRSRELEFGKFSSNPEEHRFGSFRLLFNPNNIYRHRFVRIKRYLSSVNSNQLRLFVSKCRQCKLCIACTPCERRNNLSKFPVTQSYSQSSMNSFSNERAVQPEWNVSETPKQHTKFIPMFRITMLRRTTKSDLNDFSMFVVHESTENTEACTSPTAHTKDDIIIEHSLQAVH…
Smp_245850	A	biogenic amine	biogenic amine (5HT) receptor		2	7	Yes	MIPIEDTNNNINISTSMNKSKEVLLSTPFVNTMIIIGIFLTICSICTFIGNLLVVLAIGLVKKLRTPSNFLIVSLAVSDLLVGLLVQPLATLRELYGYWPFGEGMCDMFISFDVLMCTASILNLCAISIDRYLAITRPLRYAAKRTPKRMMIMILLVWLFSALISIPPMFGFKEPFVTGLCEYSSNIIYQIYATCGAFYIPLIVMLILYGRILILARNMAHADAKQQRVAESVTQTNAHSSLESEPPEQLKFEHMQKLKQAAATTTTTNMVENKSDVLLPLNNEQNNSVYSSNNSTKEKYPLPPSELCRRRKPRPLRRLSYGDELLIKKLVDINVKNVRKPTGTSECSSTMSSIEQFEQHVKELKQLRTEFFAAPYTRHSITISVTQLKNRNDHKEDEN…
Smp_202470	A	biogenic amine	dopamine receptor D1AlphaHom		4	6	Yes	MNTENYLNVDLSHNNTNNNVSEQLHSNSSSIVETITFLGFIVIITITIGGNLLVLVAICTKHKLRRNVTNCFIASLAAADLLLGAIVMPFAVIDLLRSIHKDGLPKNQQDQYILWPFGQTWCDMWHAFDVLTSTASILNLCAISVERYIAISDPFNYPLRVTHSRCILMIMLTWVCSILISFPAIAWWRHSSSMYNVSDIHGVTDLECLFSSDRVYLFISSCISFHIPLIVMIFVYWKIYQKANGLIKTLNTGKRLIYRKSLGGEAMILRVHRGGITKTLPSALPQGVLPHNSNTSIKVSCLSSCEILNNQSPVLSPTANGDNDNNHEILVCNINENKKIKKHVKFIHPRKTESIHGKNTNCTLFSCCYRTIFNRSNANKSLTQKDDNVTATPGTQNEE…
Smp_126730	A	biogenic amine	biogenic amine (5HT) receptor	Sm5HTR; serotonin (5HT) [40]	1	7	Yes	MTISQLDNSSIKSTLSMNKSNTSECISENDSVLITGIIFILSLIVAIATAGGNFLVILAVILVKKLQTPSNILIGSLAFSDFFVALLVLPFTIIDAYQGYWPFNEGLCDMYISFDVLLCTASILNLCAISIDRYLVITKPLTYASRRTPQRMAAMIATAWIGSALISIPPNFGWKDPFQKCACEYSKNVGYQVYATFFAFYLPLIVMIILYGRIFKLAREMSRSGQSKMTAGISRKSTEVPETVSNNSHSEPILDKSIQELQITSTNITEYVQSDDEHIVTKAINNGVKKDEDTNDICKAREYDKRLNSYSSRKLLTDSMNVTSELSREAHGRRSRGNSDTKVIKTLGVIMGCFCLCWLPFFMIQLLLALLSAAGYNTVNMIPVSVFRFLQWLGYVNSF…
Smp_127310	A	biogenic amine	biogenic amine (dopamine) receptor, putative	SmD2; dopamine [53]	1	7	Yes	MFSETEKLAIQHITDIDWPNGPPDFYVKGSSYAVTQSQLRQLEIASGLDIVNSTNIISQLPLYQIHDEPFQYWAMILLIFPLFTVFGNVLVVLSVFRDQSLHTATNYFIVSLAIADISLAIVVMPVASWVEANNGKWRLGTVLCDIFIMFDVLLCTASILNLAAISMDRYVAVTRPITYAQHSKNVRVGITITVTWILSFVIALPIACGLNNAPYRNLEICVMYIPEYIIASSIGSFYVPCTIMIVLYYQVFKAIKLRTKRSKLISIRNQVQNYAKRCETVNQTSVIPIKDKEVNIFSSLENITYLTAFNPQVCDCQSSGIGTYIDSSHITNMSYCTENHHSYKANDINDQYLTDFNGTSNLSSNCSPNIYSETISNSVEPSETNKLQPTLILTDAECL…
Smp_145540	A	biogenic amine	muscarinic acetylcholine receptor	SmGAR; acetylcholine [39]	4	7	Yes	MNLLFCFLQNILSCIILLHYEFYTVKSENRVAIQNNGVKFSQFKSFFDISPDYLKWSENQRAQLESITINLASNKTTHVMGPLINPLEQSSVTHSDFRHSANKRTSKQAPDEDKNTINSDIEKANSSSVIDESNEGNVTASTVVYSGTTSVILALLTAIVSFITIVGNILVLISFFVERALRTASNYFIASLAVTDVLIGFFSMNFYTLYLLLGRWPLGRLSCDLWLSLDYTACLTSQYTVLIITIDRFCSVRIPAKYRNWRTERKILILVAVTWIIPSSVFFTTIMGWPYFHTDGNPRPDDECYAEFATDPIFNTVFTVCYFWVTLCVMLVLYVGIYRVAADLQKRSDEKRNRVSGLITNNIQNNKTTTHMLLNNQRASSHGVNQKTTNNHNYPYNSS…
Smp_043260	A	biogenic amine	Histamine-responsive G-protein coupled receptor	SmGPR-1; histamine [50]	4	7	Yes	MQYINKTSLNSSVIPDSLIKSWILSNPIIKWTISLFLIIATGTTFFGNLLIILAFITNSRLRRITDQYIVSLAVADLLVSVLVLPLAIVRQNLGYWPFESDRLCQFWLSANIVLCMASILNLCCISLDRYIAISRPMKYFTKRTRFTASTMIAVAWILPLITMLLPFVGGNQHTLGLGSCHITYNKAYRIYSSIVGFFGPFLLIAYIYLRVFWIIKHRLKVLQITNIKLSSLKKPKSHIKATRKPAPIIINLQQVWENIKGKIGKVNILRNQSSKSKNTCPYSGHFFHSDENGCNQIYASCLLNHKHPFDSFRSDDILNEEIDRNYRQKILDIKMNKTDREFSLTSQDHVELDFPEPTDQKLKVIQIFNISTSEKELQKANWKPTPNVTLKSETKQHQH…
Smp_043340	A	biogenic amine	biogenic amine (dopamine) receptor	SmGPR-2; histamine [51]	4	7	Yes	MKQVFLNDNSFRENEYRMETCHANVSCTLSSTNSNFINDLVNLTKVESEMFSEWRFAFNIIIISLQILSDIFIFGGNLLVISAVVTTKGLRRITDLYIVSLALADLLVAVLVLPLSIMRQVYGYWPYESHELCIYWLSLNVFLCSASILNLCCISVDRYIAINYPMKYISKRTRRTAFLMIGGAWIISLLVMVPPIFGFQHHTGVGRCYIRTDAGYRFLTGICIFFVPFLLVGFIYIRIFWVIHRRSRELEFGKFSSNPEEHRFGSFRLLFNPNNIYRHRFVRIKRYLSSVNSNQLRLFVSKCRQCKLCIACTPCERRNNLSKFPVTQSYSQSSMNSFSNERAVQPEWNVSETPKQHTKFIPMFRITMLRRTTKSDLNDFSMFVVHESTENTEAFTSPT…
Smp_043290	A	biogenic amine	Tyramine:octopamine receptor	SmGPR-3; dopamine [42]	4	7	Yes	MNFIRNKTNYSNLLQEHTTTSTCYFISNDTSWVITNNILTSCLTLATIIIFFGNLLIILWIATRNRLKRICDLYIASLALADFLVSVFVLPFAIIRQNLGYWPFESTLLCQFHISSDIFLCMSSILNLCCISIDRYVAISYPLQYITKQSRRISIIMILIAWIIPSFSILPPLFGMSKHVTGVGCCYISYSKEYRIYSSVLAYFLPIILIGYVHLRIFYIIRRRSKVFNPFNIDSKKQESRTNLSRLIPLLTDHFSKRFIQRNKKLENDISLLHFNNIHNNDIDITDALSYTYHWTNDCIDSKDIYHRNKIDFYFDTSNELEINEPEPVDENLKTLYIFHIPITEHDVIDESYLDESLLNKHTSSSNGCFNGMVSKCQYLYKHRNRSSLRNKSVCERKT…
Smp_127720	A	biogenic amine	biogenic amine (dopamine) receptor		7	5	Yes	MICDVFVMFDVLFCTASILNLVAICLDRYLAVTKPIIYAKHNNMRRVQISIALVWIVSFLIAVPLICGLNINRYNDPTICQSFNALYIICSSLGSFYLPAIILIVVYQRIFALIKQRHKSLRLNQSTKQQSTTLSSFQQSQQLLHQQQSNLHDEEEERRRQRQQQQEEVPTLQLYDSQCFNDDQTLTIQSSSSTKVLEDPIQHIQLTNDLNHIRNSCISSESYENSLDLHFEGPRNDIPSPNLNSHTDRLIYAITHTYPLDHFKSTNQIQGINLNEDHNHNNNLINNPFNQLSTSETDLNTLKSFESPKHILSNSNQASLISPHTNDDDDDDDDGDEEEEEVSGTTFQCDHVYNTSPIKHSPFKQSKKEEESLKEQNQITHNSSMILQEEVICNSIKQS…
Smp_134100	A	biogenic amine	G protein coupled receptor fragment		3	5	Yes	MPLNAIMSLLNYQWLFGHLLCNLYNATDVLFSTSSILHLCCISMDRYIAIIYPLHYNNKMSKRHILILIGIIWTLSLLISYIPILMGLHKPFHQSDYITRIQGNTSKRIPMKPIIDNDNSLICDFNVNPYYAIISSSISFWIPSIIMIIIYIRIFIEAKRQEKKIAQLYIPYRQVNSTTVIQQISSTNHHHNNDLNHVHLNDPSIDSTIHEQYHTQIKLHHENKAARTLGIVMSAFLLCWLPFFLWYTISNLCSYCTYPNELKELLYWIGYFNSSINPIIYTFYNRTFRQAFIKIIILHNHTTTNNTTNNNHNHNEEIQQSYMDSNRGLPISRRYNPVNELITRSIKRRNHENFRNHISLIENKSELNDVSVICTTDIDRDK
Smp_152540	A	biogenic amine	muscarinic acetylcholine receptor		4	5	Yes	MNYTFASIFPPFTTSIIALLATTVSTATLGGNIVVLIAFFIERSLRIPSNYFIASLAMTDVLIGLFSMNLFITYQLLGYWPLGHLICDLWLSLDFSACLTSQYTVFLITLDRFCLVKIPAKYRNWRTYNKLDFDCFIKKNLLTVTGDNQRNLKGNYPINKCHFEYGSETSGCSTFYPTNNNSTESKTQLSSIIEKSQLLPNTDLSKKYEDSNIKIPKDESLSSISDENFSLPSVNFYVPSPKVPISSPIQNDQSTSSKYIESDNSSPVWIKKDACYDSGLNLYVYDICPQLMKCHTLIHEGNICQNAICLSDSTSWNQCIQSCCLLEKCEYSDYTTSTDNPSSTYYNQSTMNDYWCLRFMDKWNKSKQNQTMKSSCIYDPSMKHNSVLWYKSHDKSYLT…
Smp_159860	A	biogenic amine	dopamine receptor I		SC_0223	7	Yes	MNNNNKLQLQFIETLNNQTCLWSLKTFYDLPSSYKMYHLHRNTNSIIQSLHLSLNPYHNWFPWIIIIPIMIVIFTIFGNSLACYVVLNDRHLRHRSNIFFISLSIINIIFSSTVMLFNIIYNLIHPKYFSDNLIKLFFSLDQLFCTVTILHLVAMAFDRFIHIKVPLKYSRCFKPKYLLITIISLWFISFLIAFIPIQFNWNIIHYKECLTISNTTNTTTTNNNNNSSSMISTYFTNKNCTTPSIQSSISSSIEDISLTPKQLTCIHKVDRFYAITNAIFSFILPLIIMIIIYTHLFLLTKQHINRLNIFPSFTNDTNDLATNEQFNNNNNKQIIYFLDNSSNFSKKLKKIFKIKNFFLNYHLKNSLTTTSIDTIKISSELSKIKQLNYTPLRFINIKS…
Smp_145530	A	biogenic amine	hypothetical protein		4	7	Yes	MDFKLCKLCVMRLGNFSVNNGIGVSVEWNPAVRIAMTFFSVVVAGVIFLGNLLVLVTFAMTKNLRLEIDMYIVSLAVADFLLSILILPLAIVRQYVGYWPFQSNILCQYFMSGNFLFCLASVLSLCCISIDRYIAVTQPLQYNRTRDYHRPFSMLLGTWLLAFISIALPYVFSHQHHFSEGICYLGYNTSFRLYVAVFLWFIPVLIIVCVYCAIYSAIRRHSIRCRQMFKVHTVNVHQDHSRNFQRQPSDTTMNSYRKSSRKPLVLAEYSLSNLGIPMSTNSLILRFKLFCRMSTSDKSNDSIDGSLKYPVKHKYSAQVSVHVHPQVVNKSKEEVRHVNSDLKSSDSVEQDLGENLILLDQTGNENIEEQPSLQCVQECDQICQDRGRGTSKSEFTDVT…
Smp_123120	A		hypothetical protein		6	8	Yes	MIPLIHIGENLLPFILFIQFYGIIITYGKIETLNTIISQNHHHVNLSSIYTTHNTTHNENLQNKSLILDQSILNSKNDHHSINHEQWYFHFDMFIIMFLAFSSFCTNIGLLYLDRCAKSSIPTNNSSFSNHFITITNTTNNNTTSSNNLNTNLLMHNNINNLQCLSFNYLLKKWSNKRNSYGFNSLLSNQSSIVTIPNETINKTTKSTTTTTRSFSLSNPPLNKYPSSISLIKLNQTNQFYHHHHHGSIQYHTPRGRRQRRYLRGLFGLSISNLSLSLCLLSWCICQMIIYNIDKHKYYILNVWLTIIAFINLWTIDIAQTLEIGAILWIALERTLGIHWPSEIQTLNSNNNNNNSTGNKTTCHHGNNIIINTSIKSNPPQYKFKFFKNIIKKYFNSDD…
Smp_058380	B	-	latrophilin-3 / long N-terminal adhesion GPCR		ZW	7	Yes	MTEAVVLTTVSTVESATNATQISLLLRSTTNTLSNTSSVDPMLATTSSPTTTDINTTTISPTVVATTTTTVSPTTSTTNTSTTTIIMVTTKNTTTTNTTSNTNALLTVINTTVSPTVTTTTTASTSAIRNTTITNTNSTTNTTIINPTSNVTTTTIIPANTTMVTTTITPKTTITNTTATTSNTTITTTTTTNKATTVNPTTSTTTAVTTTTSLKGTNTATTNTTSTTNTTNISPTITTATTTTTVKPTTNTIISNTSSGVTYTNKSTTNTTNWTIISNTTNTTTTTNTTSPITTNSTTNATTTSNTKNSTTTISPITTVIGIVSPVIKLPSFEDDTGPKPIELPVPKYELPNEDLVDVRYENTANHYWSFKRVLEKSFIFDRAPDRNILTRSIYDRLS…
Smp_176820	B	-	hypothetical protein		2	6	Yes	MDIITINQLSKHDTCNSLLAKCYCDELCTKKSDCCSDYPLYNNSFHDNNILTTTCVKKIHYVTDEPNIIEEYEDLSEEIYAISNCPLNTSKKIASRCNRSKYINIEFNDLSTLDRKNKDILSKEYISGIISNKILFHFKTSDIRAIAPVVSLKTNRIYANIDCAQCHGELKSIPGENFHNSMKKYLKFYTVKIRCHLAGKNKYRICLLDTALPPSYSRSCPTLLRSNITPLSMSNKRIRWHEFLALPQKYLGFEMDTNEEEQEEEEEEKKSTVLRITESIFDVLQIIVSIFSAICLCTLLIIHGKTKSLYQKLSNQLIMGLASSILSLLLIYLTLPLIIEHINILNRQLCVMIAFLIHYFFLCSFIWMLTFGINLLNTFGGIHTCLLCCSYIKLKVTKS…
Smp_099670	B	-	lipoprotein receptor		2	7	Yes	MIKRFSSHTFEFQIIIIYILLSLSSFDDLNGDDSMVSAFKSQSITPSPQTCKSPTGNCFCDEICVFKSDCCEDYKDFRQDTKPVDSSTIPKSDCVHSARTFSDVTDLEKHGSWFEAIAHCPLGTSNEIANRCNKSRDLVINFDDASLKHTSNISAKNKHFISLDLAFLTFRIRTEDIRLMAPVISKVNGRVYANLDCAICHDVLSSTVTGDEPMGSVLSQRLDLFNVFVHCRTFHDTDRLCVANSLLPRSWRRPCANKRFLKPQSTQEVFSLSEFKWHEFLVLPQNYIEFDGLNNEGLVKGSKTIRTIESVLDILQLLVCILSAFSLLVLLIVYGKTREFRRRVSNQLLMGLATSMLCLLLIYLTLPLLINQKDNSGSGSCLTVAVLLHYFFLATFAWM…
Smp_125420	B	-	corticotropin releasing factor receptor 2		1	7	Yes	MQRLSRNIDFNKSDMMNTTYNQLICEQIYEENIRLQDKTLLYCPPYHDGATCWPPILAGTKVQMPCPSSYEGQMYNPNENASKECLENGNWSSKSNYIPCLLTRDSSTLDLTMVLRCIFLTGYSLSCACLCLALIIFYIFKSLKCMRNTIHSHLFVALMIKACAWSISYIFVEFIDINQFKDDTKLTINNLLNITISLQAFGSLAIFVWMFIEGLYLCLIVYYAFWVEKMKFWPYALLGWGLPTILITIRTIMNYIRHPTEFWLFYGTDVYLITIPALILLGLNVIFLIIILYALNDKLRKRVITTNIDANNHSNNNNNNDVTYDTEFQKQNHPISPNDPYENYSNIVNYTTNIQPLVTMANHQTNFISLSNKQNNYYCNSLKQRKSLSFHIKSKSNLN…
Smp_170560	B	-	parathyroid hormone 2 receptor		1	6	Yes	MWNQIWILYYILWITSMYLCIEASEITILSPKEAEVLREKVKNECELNRTLDEKSQSYSQTEYCLTEFDSVSCWPPTKGGTIAKIPCPSHVPGVKITGTVYRPCNLTIETQDLNGRKTIVWKFDRSNYSDCVHHEDIMATHLPIIQTSVFYGYAISMVLLLIATGILLRFRRLRCTRNNLHLNLFSAILLRCVLHFIKHAADGQGVICKIFTTLHVFTIEATYSWVLMEALYLHNSVLVHVMHESRTSFILYASIGWSLPILVITVWVLLRIFVTTGDQCWDLDIGSGSPSRILLIVYPAIIMLFNLAFFVNLLRVIFNKTQSQPMSDAKRLRTLLKSTSVLVIVFGLYHLFLIPLNLMQINTHINGPGLLEIIKLYYEQIMEAFQGSFVAILLCFINK…
Smp_150370	C	-	metabotropic glutamate receptor		1	6	Yes	MRARPIWPGGESKKFPVSQCSEECGFGEVRRLDKKQQCCWSCETCGVDQRVVNLTHCETCPFQHWPSKDKRTCELLELHYIDISTWFAIVPITFSSLGILITGGVILTWVFYSDTPLIRATGRELAYVQLAGCLVCYSCAFILIARPSIFTCSLQRILIGLGFAMMYASLLTKTNRIARIFDAAKRTTKRPVYISPRSQLAISGSLIALQLSLSAIWFGFDSPDTRIDEIRPGYLVLRCAMKDKSFLISLAYNMILIIVCTAYAVKTRQIPENFNESKFIGFTMYTTCIIWLAFLPMYYATISNHQIQIATLCISINLSASVMLCCLFFPKLYIIYLRPEKNVRRLTMNNMTAKQKFANLVKEKSAINVCVSNYTSDNTSLTVSSSTKTGLQTDSDKGI…
Smp_139220	C	-	hypothetical protein		1	5	Yes	MTPNGHLLIKEEKILRKLCVYKKYNPYAFSMDNYMCECSPGYYTDNIENGYPAPLIESKLQTALMNDESELPRFYCRSCPIGCFNCKSNTLCRVQLDYNLIRAIPLAFQTFCITICLLFGIAMFKLRRARVIKSANLVLMEIMLVGAILLYSTXXXXXXXXXXXXXXXXVLSGFQSRKAHRVHVRDKDILKYLGMFILITFTYMIAWTAINLDYISNSPWIRDDNSMMNNRQSVTPIDNNETIHLHENQFSEDSIDEMITFEVCRAMSWDVVVELAEFIILAISIHYCRLVRTAPSEYNETQYIGVALIIEMTVSGFLYLLRHFIWYNVHPDYIFLLYFVRSHITVTVTFLCRSSKSLCNTARQRGSPGVVYPGDPHLPSSGKLNLVSNGDLDIADVNL…
Smp_128940	C	-	metabotropic glutamate receptor	SmGluR; glutamate [54]	1	7	Yes	MDIDRFISIIILIFSVRFDLISCEPGRHKYESTCTEDDSEYLYYGGDVLLGGLFPIHQRRIIDKGILQEPQLTANGYKLLEAMLYAIDNINSRENYLNFSLGALIFDTCENPDNAFMQTLHFIVFDDLLENDTKKTGLEEQYTQRSTETYVTAVVGGSQSDVSISVANMLKFLDIPQISYMSASSQLDDADKYTYFMRTVPSISMTTDVIIDLLRKYNWFYVNVVLDSSEHGESNYGVFMEKLNGFSQIICIAKNVRLITYPLDVNDIGRRLKTLLDSPASVNILLVTSYTASLAVSELLKWNQPDLDRFLWIGTNGLISTFRELYLTEDFDPVYAKQFHGFKKFILVLPHLPGERNMKNYSINLNRTVNLTNWTKSYLMQFCGCLPNVVDPNNFTDQV…
Smp_155340	F	-	frizzled receptor		1	9	Yes	MTSSKYTMKRKQYKLLITFLLYFYSINSPNCYAYYNLNSMTKNNQLSSELISKMNTMNQYDHSLNNFHEYTDYTKNDPLIDSHLMMSSLNDVLSSSLLPSSSSASSSSSSSSSISAPVSSSSSSHNEIETHRCEPITLILCKGMYYEYTRLPNMFHHETQEEAGLEAHQFYPLVQINCSKDLRFLLCSIYTPICIKGYPHFLPPCRSICQRVKAGCSPIMEHYEFPWPERMNCEQFPEYNNPQGILCMERNLTHEEQLELQSINIKNYQSIQSINQSSINQLNELSNSIQGISDPLGTSNSLGTEKYDQIKTLSIEDIELKNQFNDDASYILFKEAIKNDNISQLKTTFPNLHLKCTCDCRPPLINIKNLGMNSHEKITVADIKDCSMPCYTPYYPINS…
Smp_174350	F	-	frizzled 4		ZW	9	Yes	MFPINSKEIEASDHLKSIIESNQNGNIPSEVYSNERVGEQHGEAEEGVDDVSHCVPIHEPVCHGLQYTHTWLPNSVGLTTQEEAAKRMNDYRSLINVGCSQYLKFFLCTIYFPMCTPALNPPAALQPCQNLCRYVQSKCEPIMKSFSFPWPIELNCKSLPSESGMCIQPQNYDLDKQGEIISQGIPSEAHGAIANLLPDFGEFLAHQSAQNQQLTNQTDNSHGKISLIDNNQSGLMKHHILHRSKLQASKCYVVEILLYSEQAHDNITCARRCNAHLFYKPIEKRFANIWMLVWAILCLASCAMTMITFILSRSRFAYPERPIIYISVCYFFYSTGFILHALIGLWAILCLASCAMTMITFILSRSRFAYPERPIIYISVCYFFYSTGFILHALIGRDS…
Smp_139180	F	-	frizzled 5		1	7	Yes	MWIIFLLLLLAISILPPKNDFVHGNNRHIQQSKWNINRQHQSLNIHNVPDHFNSIQRIKRSKSQDLKDYHSTDNNKDPSNSNDKNDHDNHQDDRKNVDHVVSAVNNEHLINSNSKLSSSSNYHPLSSSQSLHNPLDNDKVLRPEKCIPIEIPLCKNIGYNLTYLPNAFNHETQEEAGLEVHQFYPLVEINCSEDLRLFLCSMYTPICLPNWHYRLTACKSLCESARDGCIPVMRTYGFGWPERMNCDLLPEGNECVSRSNTPNNRKVTSTSSSTSSSSSGSSGEEVGITGKDTDNNKMKDIILGKGDEISSSHELLTLMNQIHSFNRLNPSLSNYKSFHKNHSYPNIPPSEILNQLHEHLSSSLMDGQKRSSHRKVNGKLEEDLKTSKTYQKTLGPVIC…
Smp_173940	F	-	frizzled		7	7	Yes	MCLRALFIVVHIFSHSNCYIQRGLEDPYAETPKCEPIRIKACQDLPYNITIFPNDMGHATQDDAAQEIGQYTPLVRTTCSSSLKLFLCSLFFPVCTGMKKPLPPCRSLCEQNRKDCEPLMRGFHFEWPKIMNCDRFPEDSLCIAENKTEKRPSKEPSFVCPVHMKVPPSFEFRVRMGRNQIIQDCGIPCGDFLFGDSSSRKFSRLWIGLWSFLCAASTSFTVLTFLIDMPRFQYPERPIIFLSACYLMVALTYVAGFILNDSVACSGPFPAPQSLSGQIEMPRLVTQGTKFEGCIVLFMLLYFFSMASSIWWVVLTITWYLAAKCHWAHEAISRNAQYLHFAAWAIPAAKTIGILALGKVDGDPLSGVCFTGLTDPVILRAFLIAPLCLYLLIGTCFLF…
Smp_049330	Other	-	hypothetical protein		1	7	Yes	MGILRISILTILLITNGVNTLHLKGKWDPSNRYLFLTKFGFQRTQIDELEATRGYIYGTVNLENGVSNTQNVTDIATLVLVDGEFIMDLYGNATKSIWTQNVTGMTYQESQWLMETERCNKMFDKINSLAWHKTCSPTGEMDLLRSVPCSSSGLCAEEDDPESVVPNSQFTFVVQDLRQPRYWYLSLVACKRNLTTCKWETTAIPRYSNSSLSSSSTYSLLTVIYDIWLVNGEPKLQSFNQFEHHFSFETHGIAHMFFIFLSLYIILNITAHIKLVNNCSLHVYLYLTHLWLASLGTLLAAVHWGVFSFDGRGLGLISELGTVITQWADSVFLAVLLCTCQMGFSPQCPSIAFQSCDASKALCPLTSKVFSSLPTGFFHLGKFSHKLYSYDPIRENIYA…
Smp_170350	Other	-	g protein coupled receptor		1	6	Yes	MNISVCVFWVVLLLCGPLASRKHILNLKNDGRKSVLCSHFGFAKDSFLSVFIQKLEGDLQYITFTLDKAGDSGVTSLIESKSNSCFWDKSFKFIYLSFDKSSKSLVIHNHDPNYKGVIFEASSLEMEEDGQPAIKPIGLIDNIHYALTCLRLVTDRSLSLAKAINAIILSEPKLIEKVKFMNVLELHRQQYLVYKLLREVAEYSQDTKDEEQQFPDHKAKNHIEPSDDSQLQKVFGIILSQITPFGSLQRIPYEVKDNVISANFTVRFLNTSEEGLYHLYFHNCAELNVESGKRHSVNLTLKMVEKNVNSYLSAGQQPLPTLYAISCLAYLFLSIFWFVYLRKSKNSVYRIHYLMLAVTVVKSISLGFHSVNYYVIGKHGAHEESWAVMYYITHIIRGA…
Smp_193810			hypothetical protein		SC_0388	4	No	SIAPHSRYHDLVSKPKNCLPLVWIGYLSPAIIIGTWFGYTGEVSNSGLCIGPKTLRWSFVGPITTVVTFNFVILFVVGLVLLRNYLVTRKSKLNKTTHFLVLTQLMLTLGIPYIAIYIQLLDAFTMLIVVPVAMALTAVLMFLLVAVFDEENRHLLRSFIYTHIARSSEHSSGKMALRNQCRSEIESTFKKSPLHHIERDHFSSNYLSTHVLCNPDNEKRVYQHDNTIRRKTQEYSSSIASPETGNSVVLYDSRQLNGELFNDISCTEEDHTVSNLKNDGDVNLGFPNNQIHALPSFNGLVTRM*
Smp_149770			5 hydroxytryptamine receptor 1A		4	4	No	MVATLPMPVAAIYEISEDWWLGEALCDFWVCSDVLCCTASILHLVGIALDRYWAVTNAEYIRRRTGRRIGIMIGIFWFLSVLISIPARFHTTRSYNYGSYTSDLNLNEPPSCRINQEHGYTVFSNIGAFYMPMIFIIGIYARIYQVARARIRRSAFKQSGTSNLCMSQWKQPQSKQQQQQHRQYSFRHHLNTCWCYCCRDSKNRNSVKLVPARNNPYLNSNNNNSNNNTNQENPSSSQVADTDCTMIGRKTITLTEIPTIVMMNNKHNINHNNNCINQFNNIKVSTIPYVDDMETKSNYYQSNDNMNKNPNYTKPILLHYCHKQHSINTDYTLNVYKQVQRFNSFNDLNYIINFDPFKQTLLSKYRYSAPSILIHLNNSSTFFTEITNSNSQSIESSIE…
Smp_137050			amine GPCR		4	4	No	MKQAQLFLIDDNVEKKIFFRIIMMRSSNLNSLIAEEEENVQKLVLKNYIPTLIIISCFLVCISIFGLIGNWLVVHTIGRHIFRKFFELLESCLRILGSCSRCKSEKENHIQNQKPSQCRQESCQQRSNHHLDICLSRASSLVPISQSSNSVSNNELRNQGGSLTSVNNASALNIHQSPELGNDCTKNRETTKTFTFTKRNVMHTDLNSDLLIVLLAINDLIICVIDIPTTIFLIVWETRTYDFICRLHVILKSFTLTVSALFLVIIALDRWLLVCFIPCVIMTKKCMKRLIIGTYILGLLWAIPMGLHQGVHTYFKISTVDKLVSSDSEAIIMFHELNSSPKTNQSQLNGSVSDSSLIPSTKSSLTYFTSQFIDLITSFTNYGYCKSDERFISQILYSP…
Smp_123350			galanin receptor type 2		2	4	No	MLLGLTTSRFLAVVLPWQNLKMTEMQAKLVCLGAWLVGIIFALPIIIFQVLIPAPRDDILPDNITLLNTTSTDISINTYHLTEMPQIYTSTSKTTHDLIKIYLNINNNNNYYNQEVFCREQFPTQSSRMSYQLFVLLSTYVLPFACILILNSCIVLKLKQKNVAERETNKLKRTSLHDSSIYTRNNNNSITNNISNTNESFNSSRKSTNWLGKKRRLFSIQQQCGSHKSDDIHENISHNYDNHPHHRRQQQQQHLEQQSSGDTTISDYNTNTTSNIGTGYRSSTKNSIQKCDFHENIQQNPNELIRATRELKKKRLRSKATKLVVLVTTLWGVCWLPTHIINSWFFFDEASFPFVPAMKIAKLLSQTLSFAASCVNPVVYTILTGSFKTALSNRLLRFR…
Smp_146450			hypothetical protein		SC_0250	4	No	ENEHLQHFCCISIASETIVCHAILLHLLGSSLDTHFRLTKPKWFSNTTNISSRKYLLAIRLKIAAPWIVSILQTGAQIILSDSFPPAYLEEGRLCTSPDINFLILRTLVAFLLPLLTSIIILFMTAHRVQTLQCQQKENKTNVNSFNIQQKKLNDVISSQVKKQTNCCRITSCMNKYCKSRKHKVELIPLSFSNHHCYCNHKQKCNSLGRSKDFQSEYKTFHRYENNKFIENRHSWIETNLNAVKDILDSNLSTGENIHNRSCIRKYPKSLSHKHLHSPVLLHMTPVSSVTTTPTTTSQYQHGSSSSDAGISSQTTEDTDEIIVYSWFSPRINNHDIVSNHSPNSVNSAVSNNDDNDYSREVLNNNHQIEKVNYSSFQKIIKHFCPQHGHVIIPECFYN…
Smp_137310			amine GPCR		1	4	No	MNETVYVTLPIRIIVIIEGIIGTIFNMVAIVIIFKVTIGSKFTLFLLRTQSLLDFSACFSAAIYYIIQSTNIYNKHTGLYIIDILICHLWFRNASFWLFCIMSVQNLVCISLDRVSSVLFLRSLKAYTNTFFVLYFLYMLSMLLILYIPTPLLRRYTDSQCVMDFSFPWIQTRVFLDYIVYSWIVLEYFVPVLVMLVSHAWVIFIIRKSQSPRHSDASQNAESSLQIKRTVIQLVITTAIMSCQQAILHSFECISQILIISEVVVYTYGTPIEQMGTILILFGCSSNPCILIFSTTTLRKYLLSLIKGKKQNLSSIETYGQTEYIQH
Smp_083880			G protein coupled receptor No9		3	3	No	MYIPTGLMCYFYFHVFSKVIINKRGISIGLLIDNDNNYHRQLKKKQTSFNDDNINKEDYNKIDDNSHHNDNNNNKGVKSKKDKMLKDKNTMNHSKHGLLRVHVGGKQLLCNNNTFKNHKYNSTTNINNIHNNISQHVKLINNEKKDIDDSTLITNTLSVNSSIKNQDDLYDQPRSTSSTSSSLRHQQQHSSLTTEFITSNDYTSSNQKSYNPNSTTFNKTTDKLENNNNNNEIVMKKHSNSLSEVFLKVNRNTLNDSNNNNNKQMINQQPDTSQQQQQHNLKDKLANILRKHSFHTLSPYTYIKPSELTQSRRSTGRTDKDTKFNDIITLRRCALMPLNNNTACSSISNEYMNSGRNSENLSNLSTTFITPRNSNQLDRLTNITQDQLYSSTSTNYNGN…
Smp_169680			g protein coupled receptor		3	3	No	MCDISTGCYTTLYKYLNYSTQLINNTIRDELLHIYWEEINELKNQSKIPILLIIIIILIFLIMIIFGIISSSLIIYIILRKYSMRTRGNLFILNLAISDLTLCLITQPFNLIRLLNGNYNWILGQFLCKFSSMFQGTNIFVSTFSITAIAIDRFQMVRSKDISNTKIKKKQFTKDLTT*
Smp_001070			G protein coupled receptor fragment		1	4	No	MFSTSLNTSSSIPFIEKCSIHVQNMESAVGFLRGYISPVLVLFGVFGNMSAFYLFLTHKPWNRFSIYVITLAISDSLVLITNTFLDDFLGRGLYYITNQSIIIKLDTFSLLSCQLMELIGTWFVFNSGCLLVAFSIDRVNCLYWPLKCRSNGGVNMAIVICSIIVIIGLILSIPYAMLQTLIDKNANMTLTNFINTTMNTITTTTLMDNSSIMNNYTTSNQMYPLSHCSDCIDNHHDEEEIMKSK
Smp_140620			G protein coupled receptor fragment		2	4	No	MSLMTANLSNQIPTVLIMLSIICFIGIFGNILVIIVYSLKQDRLTGTLFILVLAISDLLACVTLIPGLSSTFTVRVEQIQLDDININNHRHSNITRDYNLTMKLNYSMNSYYKNEKFECTEILKLNHTMIETVLYQIVQKSQTFSYILCILCVVTLYILIYRSVSKVSLIYVFFFFVLMISFFLIS*
References:
[39]	Macdonald K, Kimber MJ, Day TA, Ribeiro P. A constitutively active G protein-coupled acetylcholine receptor regulates motility of larval Schistosoma mansoni. Mol Biochem Parasitol. 2015;202: 29–37.
[40]	Patocka N, Sharma N, Rashid M, Ribeiro P. Serotonin signaling in Schistosoma mansoni: a serotonin-activated G protein-coupled receptor controls parasite movement. PLoS Pathog. 2014;10: e1003878.
[42]	El-Shehabi F, Taman A, Moali LS, El-Sakkary N, Ribeiro P. A novel G protein-coupled receptor of Schistosoma mansoni (smGPR-3) Is activated by dopamine and is widely expressed in the nervous system. PLoS Negl Trop Dis. 2012;6: e1523.
[50]	El-Shehabi F, Vermeire JJ, Yoshino TP, Ribeiro P. Developmental expression analysis and immunolocalization of a biogenic amine receptor in Schistosoma mansoni. Exp Parasitol. 2009;122: 17–27.
[51]	El-Shehabi F, Ribeiro P. Histamine signalling in Schistosoma mansoni: immunolocalisation and characterisation of a new histamine-responsive receptor (smGPR-2). Int J Parasitol. 2010;40: 1395–1406.
[53]	Taman A, Ribeiro P. Investigation of a dopamine receptor in Schistosoma mansoni: functional studies and immunolocalization. Mol Biochem Parasitol. 2009;168: 24–33.
[54]	Taman A, Ribeiro P. Glutamate-mediated signaling in Schistosoma mansoni: a novel glutamate receptor is expressed in neurons and the female reproductive tract. Mol Biochem Parasitol. 2011;176: 42–50.

## Sheet: RNAseq groups
		Fasciola hepatica homolog					Average Expression (RPKM)
Gene ID	Class	top BLASTp hit	Bitscore	E-value	Enriched_group	Gene_ID in Lu et al. 2016 [32]	sM	bM	sF	bF	sT	bT	sO	bO	Avg-enriched	Avg-the_rest	Fold Difference	Note
Smp_150180	A	D915_06018	305	2e-93	sM-bM-sF	Smp_150180	4.121	4.424	5.042	1.775	2.012	2.166	0.492	0.035	4.529	1.296	3.495	>3.4 fold
Smp_245850	A	BN1106_s10B000515.mRNA-1	439	4e-143	sM-bM-sF	Smp_148210	8.491	9.309	6.094	2.455	0.713	1.234	1.035	0.202	7.965	1.128	7.063	>3.4 fold
Smp_150370	C	BN1106_s2924B000081.mRNA-1	689	0	sM-bM-sF	Smp_150370	3.76	2.706	3.131	0.567	0.157	0.269	0.022	0.045	3.199	0.212	15.096	>3.4 fold
Smp_139220	C	BN1106_s1859B000140.mRNA-1	480	1e-161	sM-bM-sF	Smp_139220	9.628	7.592	11.083	1.763	0.282	0.03	1.089	0.095	9.434	0.652	14.471	>3.4 fold
Smp_149580	A	BN1106_s258B000277.mRNA-1	373	1e-126	sM-bM-sF	Smp_149580	2.277	4.147	3.693	0.846	0.106	0.164	0.752	0.042	3.372	0.382	8.828	>3.4 fold
Smp_127860	A	D915_01126	313	1e-102	sM-bM-sF	Smp_127860	3.684	4.301	2.716	0.565	0.052	0.011	0.136	0.004	3.567	0.153	23.245	>3.4 fold
Smp_118040	A	BN1106_s2967B000104.mRNA-1	501	2e-176	sM-bM-sF	Smp_118040	2.407	1.648	1.744	0.255	0.179	0.031	0.113	0	1.933	0.115	16.736	>3.4 fold
Smp_203500	A	BN1106_s1703B000178.mRNA-1	407	1e-141	sM-bM-sF	Smp_203500	3.105	5.689	2.87	1.016	0.11	0.567	0.365	0.413	3.888	0.494	7.867	>3.4 fold
Smp_133550	A	D915_05591	256	2e-79	sM-bM-sF	Smp_133550	24.708	31.475	11.754	4.772	0.806	0.517	1.238	0.999	22.646	1.666	13.591	>3.4 fold
Smp_172810	A	BN1106_s3204B000090.mRNA-1	473	3e-157	sM-bM-sF	Smp_172810	27.925	31.643	19.034	4.446	0.036	0.093	0.567	0.037	26.201	1.036	25.297	>3.4 fold
Smp_129810	A	D915_00019	75.5	1e-16	sM-bM-sF	Smp_129810	2.415	3.494	1.38	0.451	0.044	0.301	0.1	0.041	2.43	0.188	12.954	>3.4 fold
Smp_164730	A	D915_01727	418	2e-143	sM-bM-sF	Smp_164730	9.48	12.263	8.695	4.015	0.066	0.128	0.445	0.017	10.146	0.934	10.862	>3.4 fold
Smp_072450	A	BN1106_s46B000392.mRNA-1	423	6e-146	sM-bM-sF	Smp_072450	10.033	7.352	3.775	1.164	0.152	0	0.584	0.038	7.054	0.387	18.204	>3.4 fold
Smp_140250	A	D915_00019	73.6	3e-16	sM-bM-sF	Smp_140250	4.307	6.524	6.503	1.596	0.286	0.25	1.586	0.047	5.778	0.753	7.674	>3.4 fold
Smp_173010	A	BN1106_s2273B000041.mRNA-1	307	1e-102	sM-bM-sF	Smp_173010	3.244	3.28	4.991	1.938	0.312	0.152	0.132	0.126	3.839	0.532	7.21	>3.4 fold
Smp_056060	A	D915_00383	47	2e-07	sM-bM-sF	Smp_056060	3.055	3.382	3.239	0.68	0.148	0.018	0.981	0.029	3.226	0.371	8.694	>3.4 fold
Smp_128710	A	D915_06342	400	6.5e-49	sM-bM-sF	Smp_128710	2.966	3.603	1.471	0.436	0.05	0.039	0.091	0.129	2.68	0.149	18.01	>3.4 fold
Smp_132730	A	BN1106_s51B000259.mRNA-1	181	4e-53	sM-bM-sF	Smp_132730	3.948	3.993	11.676	3.22	0.496	0.34	0.344	0.054	6.539	0.891	7.34	>3.4 fold
Smp_137300	A	D915_15811	161	2e-48	sM-bM-sF	Smp_137300	3.228	1.717	0.49	0.095	0.143	0.713	0.787	0.016	1.811	0.351	5.163	>3.4 fold
Smp_170620	A	D915_03393	452	1.8e-55	sM-bM-sF	Smp_170620	2.616	2.569	4.612	0.986	0.133	0.03	0.694	0.035	3.266	0.376	8.695	>3.4 fold
Smp_084270	A	D915_09446	145	1e-41	sM-bM-sF	Smp_084270	16.502	9.954	2.316	1.663	0.408	0.58	0.123	0.097	9.591	0.574	16.696	>3.4 fold
Smp_157050	A	D915_02221	408	2e-141	sM-bM-sF	Smp_157050	11.332	7.185	5.992	1.848	0.056	0.055	0.018	0.045	8.17	0.405	20.192	>3.4 fold
Smp_126730	A	BN1106_s362B000177.mRNA-1	386	1e-131	sM-bM-sF	Smp_126730	10.671	12.114	14.005	4.063	0.923	1.04	0.168	0.443	12.264	1.327	9.239	>3.4 fold
Smp_145540	A	D915_00814	635	0	sM-bM-sF	Smp_145540	17.216	20.467	25.348	5.407	0.36	0.088	0.863	0.262	21.01	1.396	15.049	>3.4 fold
Smp_007070	A	BN1106_s3169B000088.mRNA-1	451	4e-154	sM-bM-sF	Smp_007070/Smp_126010	7.295	5.825	5.822	2.061	0.032	0.254	0.441	0.021	6.314	0.562	11.232	>3.4 fold
Smp_199690	A	D915_05331	154	2e-44	sM-bM-sF	Smp_199690	6.292	5.079	5.616	0.529	0.628	0.505	0.16	1.748	5.663	0.714	7.932	>3.4 fold
Smp_132410	A	BN1106_s1085B000091.mRNA-1	478	1e-168	sM-bM-sF	Smp_132410	3.519	4.408	9.965	1.07	0.178	0	0.18	0	5.964	0.286	20.877	>3.4 fold
Smp_180350	A	BN1106_s2017B000123.mRNA-1	322	2e-109	sM-bM-sF	Smp_180350	3.184	2.311	3.933	0.093	0.315	0.685	0.141	0	3.143	0.247	12.734	>3.4 fold
Smp_000900	A	D915_11592	364	6e-123	sM-bM-sF	Smp_000900	3.418	4.89	8.297	2.715	0.076	0.04	0	0.016	5.535	0.57	9.719	>3.4 fold
Smp_194740	A	D915_00383	58.5	2e-11	sM-bM-sF	Smp_194740	4.456	5.33	2.719	1.171	0.021	0.369	0.202	0.074	4.168	0.367	11.349	>3.4 fold
Smp_012920	A	BN1106_s4451B000132.mRNA-1	198	8e-57	sM-bM-sF	Smp_012920	2.555	3.171	0.924	0.657	0.037	0.065	0.39	0.071	2.217	0.244	9.081	>3.4 fold
Smp_131980	A	BN1106_s1255B000312.mRNA-1	266	5e-89	sM-bM-sF	Smp_131980	2.242	2.166	5.534	0.433	0.245	0	0	0.386	3.314	0.213	15.57	>3.4 fold
Smp_134960	A	BN1106_s3332B000064.mRNA-1	342	4e-116	sM-bM-sF	Smp_134960	10.196	9.244	4.076	1.408	0.795	2.043	0	0.016	7.839	0.852	9.195	>3.4 fold
Smp_176820	A	scaffold181:78723-79604	268	6e-82	sT-bT	Smp_176820/Smp_176830	3.409	2.753	5.099	1.637	6.36	9.007	0.312	0.032	7.683	2.207	3.482	>3.4 fold
Smp_099670	A	scaffold181:78723-79604	338	5e-108	sT-bT	Smp_099670/Smp_099680	0.596	0.349	0.623	0	2.108	6.026	0.225	0.005	4.067	0.3	13.569	>3.4 fold
Smp_104210	A	BN1106_s2017B000123.mRNA-1	473	6e-168	sT-bT	Smp_104210	1.673	1.207	1.199	0.392	51.976	51.412	0.438	0.016	51.694	0.821	62.972	>3.4 fold
Smp_178420	A	D915_15811	152	7e-45	sT-bT	Smp_178420	0.278	0.312	0.143	0.387	2.406	4.568	0.407	0.529	3.487	0.343	10.178	>3.4 fold
Smp_244240	A	BN1106_s92B000566.mRNA-1	400	7e-138	sT-bT	Smp_132220/Smp_080820	3.558	3.507	5.391	4.018	38.594	69.089	0	0.024	53.841	2.75	19.58	>3.4 fold
Smp_127720	A	D915_00277	171	3e-46	sT-bT	Smp_127720	2.883	3.634	2.492	0.222	14.747	12.743	0.203	0.031	13.745	1.577	8.713	>3.4 fold
Smp_242910	A	BN1106_s1280B000188.mRNA-1	294	1e-92	sT-bT	Smp_140190	0.118	0.513	0.21	0.148	2.888	5.526	0.165	0	4.207	0.192	21.864	>3.4 fold
Smp_058380	B	*****	no hits found	*****	Undefined	Smp_058380	6.465	21.176	9.068	12.771	9.548	13.071	1.241	1.183
Smp_174350	F	BN1106_s2849B000110.mRNA-1	697	0	Undefined	Smp_174350	10.941	7.117	18.435	2.477	0.563	0.554	16.215	0.437
Smp_173940	F	BN1106_s905B000183.mRNA-1	512	3e-178	Undefined	Smp_173940/Smp_118970	55.616	53.057	58.586	41.984	29.027	21.515	34.811	32.795
Smp_170020	A	BN1106_s3778B000020.mRNA-1	370	4e-126	Undefined	Smp_170020	13.443	8.96	7.104	2.043	3.668	2.729	7.574	1.164
Smp_161500	A	D915_01954	273	2e-86	Undefined	Smp_161500	4.106	6.507	2.625	3.094	2.057	1.446	2.314	0.066
Smp_128170	A	D915_10580	504	3e-175	Undefined	Smp_128170	107.245	83.702	90.13	47.515	64.292	63.34	26.159	25.488
Smp_170350	Other	*****	no hits found	*****	Undefined	Smp_170350	79.662	72.092	62.335	67.313	37.702	36.435	34.367	45.025
Smp_137320	A	D915_15811	173	2e-52	Undefined	Smp_137320	1.871	2.689	1.331	1.191	2.241	2.386	0.067	0.255
Smp_125160	A	BN1106_s1509B000194.mRNA-1	252	2e-69	Undefined	Smp_125160	13.955	15.94	13.35	8.781	22.337	21.365	23.955	10.277
Smp_202470	A	D915_01850	335	3e-111	whole worm	Smp_202470	4.675	4.933	3.622	2.737	0.23	0.032	1.106	0.158	3.991	0.382	10.46	>10.4 fold
Smp_128940	C	BN1106_s1717B000113.mRNA-1	299	2e-89	whole worm	Smp_128940	30.995	24.271	35.535	20.545	2.973	3.576	0.75	1.581	27.837	2.22	12.539	>10.4 fold
Smp_008850	A	BN1106_s1800B000043.mRNA-1	569	0	whole worm	Smp_008850	3.634	3.783	7.368	4.192	0.067	0	0.326	0.04	4.744	0.108	43.849	>10.4 fold
Smp_041700	A	D915_05109	345	2e-118	whole worm	Smp_041700	3.581	4.104	4.763	2.681	0	0	0.787	0.029	3.782	0.204	18.536	>10.4 fold
Smp_149170	A	D915_06456	324	4e-107	whole worm	Smp_149170	2.472	2.629	4.576	2.236	0.007	0.024	0.393	0.055	2.978	0.12	24.906	>10.4 fold
Smp_127310	A	BN1106_s9731B000006.mRNA-1	369	7e-121	whole worm	Smp_127310	17.732	17.045	21.212	6.853	0.6	0.753	0.584	0.164	15.71	0.525	29.914	>10.4 fold
Smp_041880	A	D915_05571	419	5e-148	bF	Smp_041880	0.054	0.127	0.192	22.826	2.747	3.991	1.092	25.598	22.826	4.829	4.727	>2.8 fold
Smp_049330	Other	*****	no hits found	*****	bF	Smp_049330	54.199	48.241	47.869	130.495	40.789	41.528	42.016	44.306	130.495	45.564	2.864	>2.8 fold
Smp_145240	A	BN1106_s1566B000115.mRNA-1	344	2e-112	bF	Smp_145240	2.086	2.585	1.98	22.716	6.399	10.04	2.03	2.734	22.716	3.979	5.709	>2.8 fold
Smp_170560	B	*****	no hits found	*****	bF	Smp_170560	6.937	6.976	14.822	47.599	0.126	0.152	1.715	0.075	47.599	4.401	10.816	>2.8 fold
Smp_197700	A	BN1106_s1436B000114.mRNA-1	259	2e-77	no data
Smp_134820	A	D915_02972	324	5e-100	no data
Smp_043270	A	BN1106_s362B000177.mRNA-1	136	2e-38	no data
Smp_043300	A	BN1106_s362B000177.mRNA-1	142	3e-39	no data
Smp_145520	A	BN1106_s1436B000114.mRNA-1	142	7e-39	no data
Smp_134460	A	BN1106_s362B000177.mRNA-1	156	3e-44	no data
Smp_043320	A	D915_06018	175	3e-49	no data
Smp_155340	F	BN1106_s2220B000114.mRNA-1	680	0	no data
Smp_139180	F	BN1106_s1665B000273.mRNA-1	772	0	no data
Smp_157640	A	D915_00383	259	7e-82	no data
Smp_153210	A	BN1106_s4129B000138.mRNA-1	229	3e-71	no data
Smp_153200	A	BN1106_s4129B000138.mRNA-1	242	2e-76	no data
Smp_137980	A	BN1106_s4129B000138.mRNA-1	59.3	1e-11	no data
Smp_141880	A	BN1106_s2188B000064.mRNA-1	261	4e-83	no data
Smp_058080	A	BN1106_s19B000334.mRNA-1	409	5e-138	no data
Smp_172170	A	BN1106_s545B000172.mRNA-1	400	1e-136	no data
Smp_134350	A	BN1106_s2682B000166.mRNA-1	383	3e-133	no data
Smp_056080	A	*****	no hits found	*****	no data
Smp_180030	A	BN1106_s2017B000123.mRNA-1	286	4e-95	no data
Smp_204580	A	D915_13858	130	7e-36	no data
Smp_027940	A	D915_15811	189	4e-59	no data
Smp_180140	A	D915_02595	159	5e-47	no data
Smp_120620	A	D915_01187	320	1e-102	no data
Smp_091950	A	D915_09446	280	1e-92	no data
Smp_083940	A	D915_09446	176	4e-53	no data
Smp_177720	A	D915_09446	199	2e-61	no data
Smp_204060	A	D915_09446	186	3e-56	no data
Smp_204550	A	D915_09446	168	7e-50	no data
Smp_170610	A	D915_02221	65.1	2e-13	no data
Smp_167870	A	D915_09446	196	2e-60	no data
Smp_203400	A	D915_09446	268	5e-88	no data
Smp_043260	A	BN1106_s362B000177.mRNA-1	142	2e-39	no data
Smp_043340	A	D915_06018	177	6e-50	no data
Smp_043290	A	BN1106_s362B000177.mRNA-1	144	4e-40	no data
Smp_117340	A	BN1106_s3332B000065.mRNA-1	236	3e-74	no data
Smp_162980	A	BN1106_s1984B000285.mRNA-1	205	7e-59	no data
Smp_023710	A	BN1106_s3332B000065.mRNA-1	240	2e-76	no data
Smp_134100	A	BN1106_s1016B000108.mRNA-1	290	1e-95	no data
Smp_152540	A	BN1106_s1913B000092.mRNA-1	197	8e-57	no data
Smp_159860	A	BN1106_s3137B000066.mRNA-1	298	4e-95	no data
Smp_123120	A	BN1106_s161B000174.mRNA-1	124	5e-31	no data
Smp_145530	A	BN1106_s362B000177.mRNA-1	127	3e-34	no data
Smp_204020	A	D915_06722	336	1e-113	no data
Smp_212750	A	D915_00019	42	8e-06	no data
Smp_241490	A	D915_09446	320	3e-108	no data
Smp_243840	A	BN1106_s316B000427.mRNA-1	416	4e-144	no data
Smp_125420	B	*****	no hits found	*****	no data
References:
[32]	Lu Z, Sessler F, Holroyd N, Hahnel S, Quack T, Berriman M, et al. Schistosome sex matters: a deep view into gonad-specific and pairing-dependent transcriptomes reveals a complex gender interplay. Sci Rep. 2016;6: 31150.
